# Supplementary material for: A pilot study of bladder voiding with real-time MRI and computational fluid dynamics
Source: PLoS One. 2020 Nov 19;15(11):e0238404. doi: 10.1371/journal.pone.0238404 (PMC7676741; doi:10.1371/journal.pone.0238404)
Supplement: S1 Data — (XLSX) [file pone.0238404.s001.xlsx]

## Sheet: Figure 3
Time (sec)	Area (cm2)
6	85
12.5	82.9
17.5	76.1
22.5	64.1
27.5	52.4
32.5	41.8
37.5	34.4
42.5	28.3
47.5	24.2
50	21.4

## Sheet: Figure 5A
C1		C2		C3		P1		P2		P3
Displacement (mm)	CDF (0-1)	Displacement (mm)	CDF (0-1)	Displacement (mm)	CDF (0-1)	Displacement (mm)	CDF (0-1)	Displacement (mm)	CDF (0-1)	Displacement (mm)	CDF (0-1)
0.00728838	0	0.930054	0	0.00424105	0	0.004018	0	0.00354015	0	0.0147916	0
0.00728838	8.84173e-05	0.930054	0.000129803	0.00424105	0.00010879	0.004018	7.8284e-05	0.00354015	4.51549e-05	0.0147916	0.0001213
0.00728838	8.84173e-05	0.930054	0.000129803	0.00424105	0.00010879	0.004018	7.8284e-05	0.00354015	4.51549e-05	0.0147916	0.0001213
0.00728838	0.000176835	0.930054	0.000259605	0.00424105	0.000217581	0.004018	0.000156568	0.00354015	9.03098e-05	0.0147916	0.000242601
0.00728838	0.000176835	0.930054	0.000259605	0.00424105	0.000217581	0.004018	0.000156568	0.00354015	9.03098e-05	0.0147916	0.000242601
0.00728838	0.000265252	0.930054	0.000389408	0.00424105	0.000326371	0.004018	0.000234852	0.00354015	0.000135465	0.0147916	0.000363901
0.00728838	0.000265252	0.930054	0.000389408	0.00424105	0.000326371	0.004018	0.000234852	0.00354015	0.000135465	0.0147916	0.000363901
0.00728838	0.000353669	0.930054	0.000519211	0.00424105	0.000435161	0.004018	0.000313136	0.00354015	0.00018062	0.0147916	0.000485201
0.00728838	0.000353669	0.930054	0.000519211	0.00424105	0.000435161	0.00562617	0.000313136	0.00354015	0.00018062	0.0147916	0.000485201
0.00728838	0.000442087	0.930054	0.000649013	0.00424105	0.000543951	0.00562617	0.00039142	0.00354015	0.000225774	0.0147916	0.000606502
0.00728838	0.000442087	3.55525	0.000649013	0.0234562	0.000543951	0.00562617	0.00039142	0.00354015	0.000225774	0.156319	0.000606502
0.00728838	0.000530504	3.55525	0.000778816	0.0234562	0.000652742	0.00562617	0.000469704	0.00354015	0.000270929	0.156319	0.000727802
0.00728838	0.000530504	3.55525	0.000778816	0.0234562	0.000652742	0.00562617	0.000469704	0.00354015	0.000270929	0.156319	0.000727802
0.00728838	0.000618921	3.55525	0.000908619	0.0234562	0.000761532	0.00562617	0.000547988	0.00354015	0.000316084	0.156319	0.000849102
0.0103505	0.000618921	3.55525	0.000908619	0.0234562	0.000761532	0.00562617	0.000547988	0.00798455	0.000316084	0.156319	0.000849102
0.0103505	0.000707339	3.55525	0.00103842	0.0234562	0.000870322	0.00562617	0.000626272	0.00798455	0.000361239	0.156319	0.000970403
0.0103505	0.000707339	3.55525	0.00103842	0.0234562	0.000870322	0.00562617	0.000626272	0.00798455	0.000361239	0.156319	0.000970403
0.0103505	0.000795756	3.55525	0.00116822	0.0234562	0.000979112	0.00562617	0.000704556	0.00798455	0.000406394	0.156319	0.0010917
0.0103505	0.000795756	3.55525	0.00116822	0.0234562	0.000979112	0.00562617	0.000704556	0.00798455	0.000406394	0.156319	0.0010917
0.0103505	0.000884173	3.55525	0.00129803	0.0234562	0.0010879	0.00562617	0.00078284	0.00798455	0.000451549	0.156319	0.001213
0.0103505	0.000884173	3.55525	0.00129803	0.0234562	0.0010879	0.00562617	0.00078284	0.00798455	0.000451549	0.156319	0.001213
0.0103505	0.000972591	3.55525	0.00142783	0.0234562	0.00119669	0.00562617	0.000861124	0.00798455	0.000496704	0.156319	0.0013343
0.0103505	0.000972591	3.55525	0.00142783	0.0738372	0.00119669	0.00562617	0.000861124	0.00798455	0.000496704	0.156319	0.0013343
0.0103505	0.00106101	3.55525	0.00155763	0.0738372	0.00130548	0.00562617	0.000939408	0.00798455	0.000541859	0.156319	0.0014556
0.0103505	0.00106101	3.73584	0.00155763	0.0738372	0.00130548	0.00620008	0.000939408	0.00798455	0.000541859	0.177355	0.0014556
0.0103505	0.00114943	3.73584	0.00168744	0.0738372	0.00141427	0.00620008	0.00101769	0.00798455	0.000587013	0.177355	0.0015769
0.0103505	0.00114943	3.73584	0.00168744	0.0738372	0.00141427	0.00620008	0.00101769	0.0171045	0.000587013	0.177355	0.0015769
0.0103505	0.00123784	3.73584	0.00181724	0.0738372	0.00152306	0.00620008	0.00109598	0.0171045	0.000632168	0.177355	0.0016982
0.0152064	0.00123784	3.73584	0.00181724	0.0738372	0.00152306	0.00620008	0.00109598	0.0171045	0.000632168	0.177355	0.0016982
0.0152064	0.00132626	3.73584	0.00194704	0.0738372	0.00163185	0.00620008	0.00117426	0.0171045	0.000677323	0.177355	0.00181951
0.0152064	0.00132626	3.73584	0.00194704	0.10872	0.00163185	0.00620008	0.00117426	0.0171045	0.000677323	0.177355	0.00181951
0.0152064	0.00141468	3.73584	0.00207684	0.10872	0.00174064	0.00620008	0.00125254	0.0171045	0.000722478	0.177355	0.00194081
0.0152064	0.00141468	3.73584	0.00207684	0.10872	0.00174064	0.00620008	0.00125254	0.0171045	0.000722478	0.177355	0.00194081
0.0152064	0.00150309	3.73584	0.00220665	0.10872	0.00184943	0.00620008	0.00133083	0.0171045	0.000767633	0.177355	0.00206211
0.0152064	0.00150309	3.73584	0.00220665	0.10872	0.00184943	0.00696603	0.00133083	0.0181784	0.000767633	0.177355	0.00206211
0.0152064	0.00159151	3.73584	0.00233645	0.10872	0.00195822	0.00696603	0.00140911	0.0181784	0.000812788	0.177355	0.00218341
0.0152064	0.00159151	4.24281	0.00233645	0.10872	0.00195822	0.00696603	0.00140911	0.0181784	0.000812788	0.177355	0.00218341
0.0152064	0.00167993	4.24281	0.00246625	0.10872	0.00206701	0.00696603	0.0014874	0.0181784	0.000857943	0.177355	0.00230471
0.0152064	0.00167993	4.24281	0.00246625	0.10872	0.00206701	0.00696603	0.0014874	0.0181784	0.000857943	0.364067	0.00230471
0.0152064	0.00176835	4.24281	0.00259605	0.10872	0.00217581	0.00696603	0.00156568	0.0181784	0.000903098	0.364067	0.00242601
0.0152064	0.00176835	4.24281	0.00259605	0.10872	0.00217581	0.00696603	0.00156568	0.0203448	0.000903098	0.364067	0.00242601
0.0152064	0.00185676	4.24281	0.00272586	0.10872	0.0022846	0.00696603	0.00164396	0.0203448	0.000948253	0.364067	0.00254731
0.0173017	0.00185676	4.24281	0.00272586	0.10872	0.0022846	0.00696603	0.00164396	0.0203448	0.000948253	0.364067	0.00254731
0.0173017	0.00194518	4.24281	0.00285566	0.10872	0.00239339	0.00696603	0.00172225	0.0203448	0.000993407	0.364067	0.00266861
0.0173017	0.00194518	4.24281	0.00285566	0.157951	0.00239339	0.0091	0.00172225	0.0203448	0.000993407	0.364067	0.00266861
0.0173017	0.0020336	4.24281	0.00298546	0.157951	0.00250218	0.0091	0.00180053	0.0203448	0.00103856	0.364067	0.00278991
0.0173017	0.0020336	4.24281	0.00298546	0.157951	0.00250218	0.0091	0.00180053	0.0203448	0.00103856	0.364067	0.00278991
0.0173017	0.00212202	4.24281	0.00311526	0.157951	0.00261097	0.0091	0.00187882	0.0203448	0.00108372	0.364067	0.00291121
0.0173017	0.00212202	4.75964	0.00311526	0.157951	0.00261097	0.0091	0.00187882	0.0203448	0.00108372	0.364067	0.00291121
0.0173017	0.00221043	4.75964	0.00324507	0.157951	0.00271976	0.0091	0.0019571	0.0203448	0.00112887	0.364067	0.00303251
0.0173017	0.00221043	4.75964	0.00324507	0.157951	0.00271976	0.0091	0.0019571	0.0203448	0.00112887	0.364067	0.00303251
0.0173017	0.00229885	4.75964	0.00337487	0.157951	0.00282855	0.0091	0.00203538	0.0203448	0.00117403	0.364067	0.00315381
0.0173017	0.00229885	4.75964	0.00337487	0.157951	0.00282855	0.0091	0.00203538	0.0235687	0.00117403	0.409708	0.00315381
0.0173017	0.00238727	4.75964	0.00350467	0.157951	0.00293734	0.0091	0.00211367	0.0235687	0.00121918	0.409708	0.00327511
0.0200299	0.00238727	4.75964	0.00350467	0.157951	0.00293734	0.0091	0.00211367	0.0235687	0.00121918	0.409708	0.00327511
0.0200299	0.00247569	4.75964	0.00363448	0.157951	0.00304613	0.0091	0.00219195	0.0235687	0.00126434	0.409708	0.00339641
0.0200299	0.00247569	4.75964	0.00363448	0.164531	0.00304613	0.00912534	0.00219195	0.0235687	0.00126434	0.409708	0.00339641
0.0200299	0.0025641	4.75964	0.00376428	0.164531	0.00315492	0.00912534	0.00227024	0.0235687	0.00130949	0.409708	0.00351771
0.0200299	0.0025641	4.75964	0.00376428	0.164531	0.00315492	0.00912534	0.00227024	0.0235687	0.00130949	0.409708	0.00351771
0.0200299	0.00265252	4.75964	0.00389408	0.164531	0.00326371	0.00912534	0.00234852	0.0235687	0.00135465	0.409708	0.00363901
0.0200299	0.00265252	5.04887	0.00389408	0.164531	0.00326371	0.00912534	0.00234852	0.0235687	0.00135465	0.409708	0.00363901
0.0200299	0.00274094	5.04887	0.00402388	0.164531	0.0033725	0.00912534	0.0024268	0.0235687	0.0013998	0.409708	0.00376031
0.0200299	0.00274094	5.04887	0.00402388	0.164531	0.0033725	0.00912534	0.0024268	0.025258	0.0013998	0.409708	0.00376031
0.0200299	0.00282935	5.04887	0.00415369	0.164531	0.00348129	0.00912534	0.00250509	0.025258	0.00144496	0.409708	0.00388161
0.0388148	0.00282935	5.04887	0.00415369	0.164531	0.00348129	0.00912534	0.00250509	0.025258	0.00144496	0.409708	0.00388161
0.0388148	0.00291777	5.04887	0.00428349	0.164531	0.00359008	0.00912534	0.00258337	0.025258	0.00149011	0.409708	0.00400291
0.0388148	0.00291777	5.04887	0.00428349	0.164531	0.00359008	0.00912534	0.00258337	0.025258	0.00149011	0.411754	0.00400291
0.0388148	0.00300619	5.04887	0.00441329	0.164531	0.00369887	0.00912534	0.00266166	0.025258	0.00153527	0.411754	0.00412421
0.0388148	0.00300619	5.04887	0.00441329	0.164531	0.00369887	0.0129815	0.00266166	0.025258	0.00153527	0.411754	0.00412421
0.0388148	0.00309461	5.04887	0.00454309	0.164531	0.00380766	0.0129815	0.00273994	0.025258	0.00158042	0.411754	0.00424551
0.0388148	0.00309461	5.04887	0.00454309	0.192848	0.00380766	0.0129815	0.00273994	0.025258	0.00158042	0.411754	0.00424551
0.0388148	0.00318302	5.04887	0.0046729	0.192848	0.00391645	0.0129815	0.00281822	0.025258	0.00162558	0.411754	0.00436681
0.0388148	0.00318302	5.60614	0.0046729	0.192848	0.00391645	0.0129815	0.00281822	0.025258	0.00162558	0.411754	0.00436681
0.0388148	0.00327144	5.60614	0.0048027	0.192848	0.00402524	0.0129815	0.00289651	0.025258	0.00167073	0.411754	0.00448811
0.0388148	0.00327144	5.60614	0.0048027	0.192848	0.00402524	0.0129815	0.00289651	0.0255785	0.00167073	0.411754	0.00448811
0.0388148	0.00335986	5.60614	0.0049325	0.192848	0.00413403	0.0129815	0.00297479	0.0255785	0.00171589	0.411754	0.00460941
0.0388148	0.00335986	5.60614	0.0049325	0.192848	0.00413403	0.0129815	0.00297479	0.0255785	0.00171589	0.417339	0.00460941
0.0388148	0.00344828	5.60614	0.00506231	0.192848	0.00424282	0.0129815	0.00305308	0.0255785	0.00176104	0.417339	0.00473071
0.0527459	0.00344828	5.60614	0.00506231	0.192848	0.00424282	0.0129815	0.00305308	0.0255785	0.00176104	0.417339	0.00473071
0.0527459	0.00353669	5.60614	0.00519211	0.192848	0.00435161	0.0129815	0.00313136	0.0255785	0.0018062	0.417339	0.00485201
0.0527459	0.00353669	5.60614	0.00519211	0.237301	0.00435161	0.01612	0.00313136	0.0255785	0.0018062	0.417339	0.00485201
0.0527459	0.00362511	5.60614	0.00532191	0.237301	0.0044604	0.01612	0.00320964	0.0255785	0.00185135	0.417339	0.00497331
0.0527459	0.00362511	5.60614	0.00532191	0.237301	0.0044604	0.01612	0.00320964	0.0255785	0.00185135	0.417339	0.00497331
0.0527459	0.00371353	5.60614	0.00545171	0.237301	0.00456919	0.01612	0.00328793	0.0255785	0.00189651	0.417339	0.00509461
0.0527459	0.00371353	5.60614	0.00545171	0.237301	0.00456919	0.01612	0.00328793	0.0307494	0.00189651	0.417339	0.00509461
0.0527459	0.00380195	5.60614	0.00558152	0.237301	0.00467798	0.01612	0.00336621	0.0307494	0.00194166	0.417339	0.00521591
0.0527459	0.00380195	5.60614	0.00558152	0.237301	0.00467798	0.01612	0.00336621	0.0307494	0.00194166	0.453606	0.00521591
0.0527459	0.00389036	5.60614	0.00571132	0.237301	0.00478677	0.01612	0.0034445	0.0307494	0.00198681	0.453606	0.00533721
0.0527459	0.00389036	5.60742	0.00571132	0.237301	0.00478677	0.0176986	0.0034445	0.0307494	0.00198681	0.453606	0.00533721
0.0527459	0.00397878	5.60742	0.00584112	0.237301	0.00489556	0.0176986	0.00352278	0.0307494	0.00203197	0.453606	0.00545852
0.0601089	0.00397878	5.60742	0.00584112	0.310078	0.00489556	0.0176986	0.00352278	0.0307494	0.00203197	0.453606	0.00545852
0.0601089	0.0040672	5.60742	0.00597092	0.310078	0.00500435	0.0176986	0.00360106	0.0307494	0.00207712	0.453606	0.00557982
0.0601089	0.0040672	5.60742	0.00597092	0.310078	0.00500435	0.0176986	0.00360106	0.0307494	0.00207712	0.453606	0.00557982
0.0601089	0.00415561	5.60742	0.00610073	0.310078	0.00511314	0.0176986	0.00367935	0.0307494	0.00212228	0.453606	0.00570112
0.0601089	0.00415561	5.60742	0.00610073	0.310078	0.00511314	0.0176986	0.00367935	0.0307494	0.00212228	0.453606	0.00570112
0.0601089	0.00424403	5.60742	0.00623053	0.310078	0.00522193	0.0176986	0.00375763	0.0307494	0.00216743	0.453606	0.00582242
0.0601089	0.00424403	5.60742	0.00623053	0.310078	0.00522193	0.0190508	0.00375763	0.0307494	0.00216743	0.453606	0.00582242
0.0601089	0.00433245	5.60742	0.00636033	0.310078	0.00533072	0.0190508	0.00383592	0.0307494	0.00221259	0.453606	0.00594372
0.0601089	0.00433245	5.60742	0.00636033	0.310078	0.00533072	0.0190508	0.00383592	0.0309909	0.00221259	0.509101	0.00594372
0.0601089	0.00442087	5.60742	0.00649013	0.310078	0.00543951	0.0190508	0.0039142	0.0309909	0.00225774	0.509101	0.00606502
0.0601089	0.00442087	5.7279	0.00649013	0.310078	0.00543951	0.0190508	0.0039142	0.0309909	0.00225774	0.509101	0.00606502
0.0601089	0.00450928	5.7279	0.00661994	0.310078	0.0055483	0.0190508	0.00399248	0.0309909	0.0023029	0.509101	0.00618632
0.0601089	0.00450928	5.7279	0.00661994	0.310078	0.0055483	0.0190508	0.00399248	0.0309909	0.0023029	0.509101	0.00618632
0.0601089	0.0045977	5.7279	0.00674974	0.310078	0.00565709	0.0190508	0.00407077	0.0309909	0.00234805	0.509101	0.00630762
0.0623167	0.0045977	5.7279	0.00674974	0.327758	0.00565709	0.0190508	0.00407077	0.0309909	0.00234805	0.509101	0.00630762
0.0623167	0.00468612	5.7279	0.00687954	0.327758	0.00576588	0.0190508	0.00414905	0.0309909	0.00239321	0.509101	0.00642892
0.0623167	0.00468612	5.7279	0.00687954	0.327758	0.00576588	0.0190508	0.00414905	0.0309909	0.00239321	0.509101	0.00642892
0.0623167	0.00477454	5.7279	0.00700935	0.327758	0.00587467	0.0190508	0.00422734	0.0309909	0.00243836	0.509101	0.00655022
0.0623167	0.00477454	5.7279	0.00700935	0.327758	0.00587467	0.0204145	0.00422734	0.0309909	0.00243836	0.567457	0.00655022
0.0623167	0.00486295	5.7279	0.00713915	0.327758	0.00598346	0.0204145	0.00430562	0.0309909	0.00248352	0.567457	0.00667152
0.0623167	0.00486295	6.74294	0.00713915	0.327758	0.00598346	0.0204145	0.00430562	0.0354937	0.00248352	0.567457	0.00667152
0.0623167	0.00495137	6.74294	0.00726895	0.327758	0.00609225	0.0204145	0.0043839	0.0354937	0.00252867	0.567457	0.00679282
0.0644394	0.00495137	6.74294	0.00726895	0.327758	0.00609225	0.0204145	0.0043839	0.0354937	0.00252867	0.567457	0.00679282
0.0644394	0.00503979	6.74294	0.00739875	0.327758	0.00620104	0.0204145	0.00446219	0.0354937	0.00257383	0.567457	0.00691412
0.0644394	0.00503979	6.74294	0.00739875	0.413351	0.00620104	0.0204145	0.00446219	0.0354937	0.00257383	0.567457	0.00691412
0.0644394	0.00512821	6.74294	0.00752856	0.413351	0.00630983	0.0204145	0.00454047	0.0354937	0.00261898	0.567457	0.00703542
0.0644394	0.00512821	6.74294	0.00752856	0.413351	0.00630983	0.0204145	0.00454047	0.0354937	0.00261898	0.609791	0.00703542
0.0644394	0.00521662	6.74294	0.00765836	0.413351	0.00641862	0.0204145	0.00461876	0.0354937	0.00266414	0.609791	0.00715672
0.0644394	0.00521662	6.74294	0.00765836	0.413351	0.00641862	0.0219305	0.00461876	0.0354937	0.00266414	0.609791	0.00715672
0.0644394	0.00530504	6.74294	0.00778816	0.413351	0.00652742	0.0219305	0.00469704	0.0354937	0.00270929	0.609791	0.00727802
0.0644394	0.00530504	6.74294	0.00778816	0.413351	0.00652742	0.0219305	0.00469704	0.0382942	0.00270929	0.609791	0.00727802
0.0644394	0.00539346	6.74294	0.00791796	0.413351	0.00663621	0.0219305	0.00477532	0.0382942	0.00275445	0.609791	0.00739932
0.0644394	0.00539346	6.80286	0.00791796	0.413351	0.00663621	0.0219305	0.00477532	0.0382942	0.00275445	0.609791	0.00739932
0.0644394	0.00548187	6.80286	0.00804777	0.413351	0.006745	0.0219305	0.00485361	0.0382942	0.0027996	0.609791	0.00752062
0.0791864	0.00548187	6.80286	0.00804777	0.413351	0.006745	0.0219305	0.00485361	0.0382942	0.0027996	0.609791	0.00752062
0.0791864	0.00557029	6.80286	0.00817757	0.413351	0.00685379	0.0219305	0.00493189	0.0382942	0.00284476	0.609791	0.00764192
0.0791864	0.00557029	6.80286	0.00817757	0.42431	0.00685379	0.0219305	0.00493189	0.0382942	0.00284476	0.609791	0.00764192
0.0791864	0.00565871	6.80286	0.00830737	0.42431	0.00696258	0.0219305	0.00501018	0.0382942	0.00288991	0.609791	0.00776322
0.0791864	0.00565871	6.80286	0.00830737	0.42431	0.00696258	0.0219305	0.00501018	0.0382942	0.00288991	0.759265	0.00776322
0.0791864	0.00574713	6.80286	0.00843718	0.42431	0.00707137	0.0219305	0.00508846	0.0382942	0.00293507	0.759265	0.00788452
0.0791864	0.00574713	6.80286	0.00843718	0.42431	0.00707137	0.0238385	0.00508846	0.0382942	0.00293507	0.759265	0.00788452
0.0791864	0.00583554	6.80286	0.00856698	0.42431	0.00718016	0.0238385	0.00516674	0.0382942	0.00298022	0.759265	0.00800582
0.0791864	0.00583554	6.80286	0.00856698	0.42431	0.00718016	0.0238385	0.00516674	0.0382942	0.00298022	0.759265	0.00800582
0.0791864	0.00592396	6.80286	0.00869678	0.42431	0.00728895	0.0238385	0.00524503	0.0382942	0.00302538	0.759265	0.00812712
0.083402	0.00592396	6.80286	0.00869678	0.42431	0.00728895	0.0238385	0.00524503	0.0435545	0.00302538	0.759265	0.00812712
0.083402	0.00601238	6.80286	0.00882658	0.42431	0.00739774	0.0238385	0.00532331	0.0435545	0.00307053	0.759265	0.00824842
0.083402	0.00601238	7.28069	0.00882658	0.4317	0.00739774	0.0238385	0.00532331	0.0435545	0.00307053	0.759265	0.00824842
0.083402	0.0061008	7.28069	0.00895639	0.4317	0.00750653	0.0238385	0.0054016	0.0435545	0.00311569	0.759265	0.00836972
0.083402	0.0061008	7.28069	0.00895639	0.4317	0.00750653	0.0238385	0.0054016	0.0435545	0.00311569	0.759265	0.00836972
0.083402	0.00618921	7.28069	0.00908619	0.4317	0.00761532	0.0238385	0.00547988	0.0435545	0.00316084	0.759265	0.00849102
0.083402	0.00618921	7.28069	0.00908619	0.4317	0.00761532	0.0238385	0.00547988	0.0435545	0.00316084	0.759265	0.00849102
0.083402	0.00627763	7.28069	0.00921599	0.4317	0.00772411	0.0238385	0.00555817	0.0435545	0.003206	0.759265	0.00861232
0.083402	0.00627763	7.28069	0.00921599	0.4317	0.00772411	0.0238385	0.00555817	0.0435545	0.003206	0.759265	0.00861232
0.083402	0.00636605	7.28069	0.00934579	0.4317	0.0078329	0.0238385	0.00563645	0.0435545	0.00325115	0.759265	0.00873362
0.083402	0.00636605	7.28069	0.00934579	0.4317	0.0078329	0.0255119	0.00563645	0.0435545	0.00325115	0.786967	0.00873362
0.083402	0.00645447	7.28069	0.0094756	0.4317	0.00794169	0.0255119	0.00571473	0.0435545	0.00329631	0.786967	0.00885492
0.083402	0.00645447	7.28069	0.0094756	0.4317	0.00794169	0.0255119	0.00571473	0.0435545	0.00329631	0.786967	0.00885492
0.083402	0.00654288	7.28069	0.0096054	0.4317	0.00805048	0.0255119	0.00579302	0.0435545	0.00334146	0.786967	0.00897623
0.0876826	0.00654288	7.28917	0.0096054	0.451481	0.00805048	0.0255119	0.00579302	0.0435545	0.00334146	0.786967	0.00897623
0.0876826	0.0066313	7.28917	0.0097352	0.451481	0.00815927	0.0255119	0.0058713	0.0435545	0.00338662	0.786967	0.00909753
0.0876826	0.0066313	7.28917	0.0097352	0.451481	0.00815927	0.0255119	0.0058713	0.0474651	0.00338662	0.786967	0.00909753
0.0876826	0.00671972	7.28917	0.00986501	0.451481	0.00826806	0.0255119	0.00594959	0.0474651	0.00343177	0.786967	0.00921883
0.0876826	0.00671972	7.28917	0.00986501	0.451481	0.00826806	0.0321614	0.00594959	0.0474651	0.00343177	0.786967	0.00921883
0.0876826	0.00680813	7.28917	0.00999481	0.451481	0.00837685	0.0321614	0.00602787	0.0474651	0.00347693	0.786967	0.00934013
0.0876826	0.00680813	7.28917	0.00999481	0.451481	0.00837685	0.0321614	0.00602787	0.0474651	0.00347693	0.799175	0.00934013
0.0876826	0.00689655	7.28917	0.0101246	0.451481	0.00848564	0.0321614	0.00610615	0.0474651	0.00352208	0.799175	0.00946143
0.0876826	0.00689655	7.54886	0.0101246	0.451481	0.00848564	0.0321614	0.00610615	0.0474651	0.00352208	0.799175	0.00946143
0.0876826	0.00698497	7.54886	0.0102544	0.451481	0.00859443	0.0321614	0.00618444	0.0474651	0.00356724	0.799175	0.00958273
0.0876826	0.00698497	7.54886	0.0102544	0.451481	0.00859443	0.0321614	0.00618444	0.0474651	0.00356724	0.799175	0.00958273
0.0876826	0.00707339	7.54886	0.0103842	0.451481	0.00870322	0.0321614	0.00626272	0.0474651	0.00361239	0.799175	0.00970403
0.0961929	0.00707339	7.54886	0.0103842	0.471724	0.00870322	0.0321614	0.00626272	0.0474651	0.00361239	0.799175	0.00970403
0.0961929	0.0071618	7.54886	0.010514	0.471724	0.00881201	0.0321614	0.00634101	0.0474651	0.00365755	0.799175	0.00982533
0.0961929	0.0071618	7.54886	0.010514	0.471724	0.00881201	0.0321614	0.00634101	0.0512885	0.00365755	0.799175	0.00982533
0.0961929	0.00725022	7.54886	0.0106438	0.471724	0.0089208	0.0321614	0.00641929	0.0512885	0.0037027	0.799175	0.00994663
0.0961929	0.00725022	7.54886	0.0106438	0.471724	0.0089208	0.0343315	0.00641929	0.0512885	0.0037027	0.857222	0.00994663
0.0961929	0.00733864	7.54886	0.0107736	0.471724	0.00902959	0.0343315	0.00649757	0.0512885	0.00374786	0.857222	0.0100679
0.0961929	0.00733864	7.54886	0.0107736	0.471724	0.00902959	0.0343315	0.00649757	0.0512885	0.00374786	0.857222	0.0100679
0.0961929	0.00742706	7.54886	0.0109034	0.471724	0.00913838	0.0343315	0.00657586	0.0512885	0.00379301	0.857222	0.0101892
0.0961929	0.00742706	7.60469	0.0109034	0.471724	0.00913838	0.0343315	0.00657586	0.0512885	0.00379301	0.857222	0.0101892
0.0961929	0.00751547	7.60469	0.0110332	0.471724	0.00924717	0.0343315	0.00665414	0.0512885	0.00383816	0.857222	0.0103105
0.0961929	0.00751547	7.60469	0.0110332	0.471724	0.00924717	0.0343315	0.00665414	0.0512885	0.00383816	0.857222	0.0103105
0.0961929	0.00760389	7.60469	0.011163	0.471724	0.00935596	0.0343315	0.00673243	0.0512885	0.00388332	0.857222	0.0104318
0.106737	0.00760389	7.60469	0.011163	0.472254	0.00935596	0.0366241	0.00673243	0.0512885	0.00388332	0.857222	0.0104318
0.106737	0.00769231	7.60469	0.0112928	0.472254	0.00946475	0.0366241	0.00681071	0.0512885	0.00392847	0.857222	0.0105531
0.106737	0.00769231	7.60469	0.0112928	0.472254	0.00946475	0.0366241	0.00681071	0.0512885	0.00392847	0.865448	0.0105531
0.106737	0.00778073	7.60469	0.0114226	0.472254	0.00957354	0.0366241	0.00688899	0.0512885	0.00397363	0.865448	0.0106744
0.106737	0.00778073	7.60469	0.0114226	0.472254	0.00957354	0.0366241	0.00688899	0.059678	0.00397363	0.865448	0.0106744
0.106737	0.00786914	7.60469	0.0115524	0.472254	0.00968233	0.0366241	0.00696728	0.059678	0.00401878	0.865448	0.0107957
0.106737	0.00786914	7.60469	0.0115524	0.472254	0.00968233	0.0366241	0.00696728	0.059678	0.00401878	0.865448	0.0107957
0.106737	0.00795756	7.60469	0.0116822	0.472254	0.00979112	0.0366241	0.00704556	0.059678	0.00406394	0.865448	0.010917
0.106737	0.00795756	7.8093	0.0116822	0.472254	0.00979112	0.0366241	0.00704556	0.059678	0.00406394	0.865448	0.010917
0.106737	0.00804598	7.8093	0.011812	0.472254	0.00989991	0.0366241	0.00712385	0.059678	0.00410909	0.865448	0.0110383
0.116405	0.00804598	7.8093	0.011812	0.472254	0.00989991	0.0366241	0.00712385	0.059678	0.00410909	0.88014	0.0110383
0.116405	0.00813439	7.8093	0.0119418	0.472254	0.0100087	0.0366241	0.00720213	0.059678	0.00415425	0.88014	0.0111596
0.116405	0.00813439	7.8093	0.0119418	0.472959	0.0100087	0.0366241	0.00720213	0.059678	0.00415425	0.88014	0.0111596
0.116405	0.00822281	7.8093	0.0120717	0.472959	0.0101175	0.0366241	0.00728041	0.059678	0.0041994	0.88014	0.0112809
0.116405	0.00822281	7.8093	0.0120717	0.472959	0.0101175	0.0382458	0.00728041	0.059678	0.0041994	0.88014	0.0112809
0.116405	0.00831123	7.8093	0.0122015	0.472959	0.0102263	0.0382458	0.0073587	0.059678	0.00424456	0.88014	0.0114022
0.116405	0.00831123	7.8093	0.0122015	0.472959	0.0102263	0.0382458	0.0073587	0.059678	0.00424456	0.88014	0.0114022
0.116405	0.00839965	7.8093	0.0123313	0.472959	0.0103351	0.0382458	0.00743698	0.059678	0.00428971	0.88014	0.0115235
0.116405	0.00839965	7.8093	0.0123313	0.472959	0.0103351	0.0382458	0.00743698	0.0722652	0.00428971	0.88014	0.0115235
0.116405	0.00848806	7.8093	0.0124611	0.472959	0.0104439	0.0382458	0.00751527	0.0722652	0.00433487	0.88014	0.0116448
0.116405	0.00848806	7.8093	0.0124611	0.472959	0.0104439	0.0382458	0.00751527	0.0722652	0.00433487	0.902294	0.0116448
0.116405	0.00857648	7.8093	0.0125909	0.472959	0.0105527	0.0382458	0.00759355	0.0722652	0.00438002	0.902294	0.0117661
0.116405	0.00857648	7.81702	0.0125909	0.486287	0.0105527	0.0382458	0.00759355	0.0722652	0.00438002	0.902294	0.0117661
0.116405	0.0086649	7.81702	0.0127207	0.486287	0.0106614	0.0382458	0.00767183	0.0722652	0.00442518	0.902294	0.0118874
0.116405	0.0086649	7.81702	0.0127207	0.486287	0.0106614	0.0382458	0.00767183	0.0722652	0.00442518	0.902294	0.0118874
0.116405	0.00875332	7.81702	0.0128505	0.486287	0.0107702	0.0382458	0.00775012	0.0722652	0.00447033	0.902294	0.0120087
0.116405	0.00875332	7.81702	0.0128505	0.486287	0.0107702	0.0382639	0.00775012	0.0722652	0.00447033	0.902294	0.0120087
0.116405	0.00884173	7.81702	0.0129803	0.486287	0.010879	0.0382639	0.0078284	0.0722652	0.00451549	0.902294	0.01213
0.120026	0.00884173	7.81702	0.0129803	0.486287	0.010879	0.0382639	0.0078284	0.0722652	0.00451549	0.902294	0.01213
0.120026	0.00893015	7.81702	0.0131101	0.486287	0.0109878	0.0382639	0.00790669	0.0722652	0.00456064	0.902294	0.0122513
0.120026	0.00893015	7.81702	0.0131101	0.486287	0.0109878	0.0382639	0.00790669	0.0722652	0.00456064	0.902294	0.0122513
0.120026	0.00901857	7.81702	0.0132399	0.486287	0.0110966	0.0382639	0.00798497	0.0722652	0.0046058	0.902294	0.0123726
0.120026	0.00901857	7.81702	0.0132399	0.486287	0.0110966	0.0382639	0.00798497	0.0729483	0.0046058	0.902294	0.0123726
0.120026	0.00910698	7.81702	0.0133697	0.486287	0.0112054	0.0382639	0.00806325	0.0729483	0.00465095	0.902294	0.0124939
0.120026	0.00910698	7.81702	0.0133697	0.486287	0.0112054	0.0382639	0.00806325	0.0729483	0.00465095	0.902294	0.0124939
0.120026	0.0091954	7.81702	0.0134995	0.486287	0.0113142	0.0382639	0.00814154	0.0729483	0.00469611	0.902294	0.0126152
0.120026	0.0091954	7.81702	0.0134995	0.505183	0.0113142	0.0382639	0.00814154	0.0729483	0.00469611	0.968917	0.0126152
0.120026	0.00928382	7.81702	0.0136293	0.505183	0.011423	0.0382639	0.00821982	0.0729483	0.00474126	0.968917	0.0127365
0.120137	0.00928382	7.93206	0.0136293	0.505183	0.011423	0.0382639	0.00821982	0.0729483	0.00474126	0.968917	0.0127365
0.120137	0.00937224	7.93206	0.0137591	0.505183	0.0115318	0.0382639	0.00829811	0.0729483	0.00478642	0.968917	0.0128578
0.120137	0.00937224	7.93206	0.0137591	0.505183	0.0115318	0.0400705	0.00829811	0.0729483	0.00478642	0.968917	0.0128578
0.120137	0.00946065	7.93206	0.0138889	0.505183	0.0116406	0.0400705	0.00837639	0.0729483	0.00483157	0.968917	0.0129791
0.120137	0.00946065	7.93206	0.0138889	0.505183	0.0116406	0.0400705	0.00837639	0.0759765	0.00483157	0.968917	0.0129791
0.120137	0.00954907	7.93206	0.0140187	0.505183	0.0117493	0.0400705	0.00845467	0.0759765	0.00487673	0.968917	0.0131004
0.120137	0.00954907	7.93206	0.0140187	0.505183	0.0117493	0.0400705	0.00845467	0.0759765	0.00487673	0.968917	0.0131004
0.120137	0.00963749	7.93206	0.0141485	0.505183	0.0118581	0.0400705	0.00853296	0.0759765	0.00492188	0.968917	0.0132217
0.122126	0.00963749	7.93206	0.0141485	0.505183	0.0118581	0.0400705	0.00853296	0.0759765	0.00492188	0.968917	0.0132217
0.122126	0.00972591	7.93206	0.0142783	0.505183	0.0119669	0.0400705	0.00861124	0.0759765	0.00496704	0.968917	0.013343
0.122126	0.00972591	7.93206	0.0142783	0.505183	0.0119669	0.0400705	0.00861124	0.0759765	0.00496704	0.968917	0.013343
0.122126	0.00981432	7.93206	0.0144081	0.505183	0.0120757	0.0400705	0.00868953	0.0759765	0.00501219	0.968917	0.0134643
0.122126	0.00981432	7.93206	0.0144081	0.534575	0.0120757	0.0400705	0.00868953	0.0759765	0.00501219	0.968917	0.0134643
0.122126	0.00990274	7.93206	0.0145379	0.534575	0.0121845	0.0400705	0.00876781	0.0759765	0.00505735	0.968917	0.0135856
0.122126	0.00990274	8.01976	0.0145379	0.534575	0.0121845	0.0400705	0.00876781	0.0759765	0.00505735	0.968917	0.0135856
0.122126	0.00999116	8.01976	0.0146677	0.534575	0.0122933	0.0400705	0.00884609	0.0759765	0.0051025	0.968917	0.0137069
0.122126	0.00999116	8.01976	0.0146677	0.534575	0.0122933	0.0439679	0.00884609	0.0810646	0.0051025	1.03518	0.0137069
0.122126	0.0100796	8.01976	0.0147975	0.534575	0.0124021	0.0439679	0.00892438	0.0810646	0.00514766	1.03518	0.0138282
0.122126	0.0100796	8.01976	0.0147975	0.534575	0.0124021	0.0439679	0.00892438	0.0810646	0.00514766	1.03518	0.0138282
0.122126	0.010168	8.01976	0.0149273	0.534575	0.0125109	0.0439679	0.00900266	0.0810646	0.00519281	1.03518	0.0139495
0.122126	0.010168	8.01976	0.0149273	0.534575	0.0125109	0.0439679	0.00900266	0.0810646	0.00519281	1.03518	0.0139495
0.122126	0.0102564	8.01976	0.0150571	0.534575	0.0126197	0.0439679	0.00908095	0.0810646	0.00523797	1.03518	0.0140708
0.125548	0.0102564	8.01976	0.0150571	0.534575	0.0126197	0.0439679	0.00908095	0.0810646	0.00523797	1.03518	0.0140708
0.125548	0.0103448	8.01976	0.0151869	0.534575	0.0127285	0.0439679	0.00915923	0.0810646	0.00528312	1.03518	0.0141921
0.125548	0.0103448	8.01976	0.0151869	0.56227	0.0127285	0.0439679	0.00915923	0.0810646	0.00528312	1.03518	0.0141921
0.125548	0.0104332	8.01976	0.0153167	0.56227	0.0128372	0.0439679	0.00923751	0.0810646	0.00532828	1.03518	0.0143134
0.125548	0.0104332	8.05412	0.0153167	0.56227	0.0128372	0.0514512	0.00923751	0.0818278	0.00532828	1.03518	0.0143134
0.125548	0.0105217	8.05412	0.0154465	0.56227	0.012946	0.0514512	0.0093158	0.0818278	0.00537343	1.03518	0.0144347
0.125548	0.0105217	8.05412	0.0154465	0.56227	0.012946	0.0514512	0.0093158	0.0818278	0.00537343	1.03518	0.0144347
0.125548	0.0106101	8.05412	0.0155763	0.56227	0.0130548	0.0514512	0.00939408	0.0818278	0.00541859	1.03518	0.014556
0.125548	0.0106101	8.05412	0.0155763	0.56227	0.0130548	0.0514512	0.00939408	0.0818278	0.00541859	1.10533	0.014556
0.125548	0.0106985	8.05412	0.0157061	0.56227	0.0131636	0.0514512	0.00947237	0.0818278	0.00546374	1.10533	0.0146773
0.125548	0.0106985	8.05412	0.0157061	0.56227	0.0131636	0.0514512	0.00947237	0.0818278	0.00546374	1.10533	0.0146773
0.125548	0.0107869	8.05412	0.0158359	0.56227	0.0132724	0.0514512	0.00955065	0.0818278	0.0055089	1.10533	0.0147986
0.127707	0.0107869	8.05412	0.0158359	0.639278	0.0132724	0.0514512	0.00955065	0.0818278	0.0055089	1.10533	0.0147986
0.127707	0.0108753	8.05412	0.0159657	0.639278	0.0133812	0.0514512	0.00962893	0.0818278	0.00555405	1.10533	0.0149199
0.127707	0.0108753	8.05412	0.0159657	0.639278	0.0133812	0.0543174	0.00962893	0.084363	0.00555405	1.10533	0.0149199
0.127707	0.0109637	8.05412	0.0160955	0.639278	0.01349	0.0543174	0.00970722	0.084363	0.00559921	1.10533	0.0150412
0.127707	0.0109637	8.09326	0.0160955	0.639278	0.01349	0.0543174	0.00970722	0.084363	0.00559921	1.10533	0.0150412
0.127707	0.0110522	8.09326	0.0162253	0.639278	0.0135988	0.0543174	0.0097855	0.084363	0.00564436	1.10533	0.0151625
0.127707	0.0110522	8.09326	0.0162253	0.639278	0.0135988	0.0543174	0.0097855	0.084363	0.00564436	1.13109	0.0151625
0.127707	0.0111406	8.09326	0.0163551	0.639278	0.0137076	0.0543174	0.00986379	0.084363	0.00568952	1.13109	0.0152838
0.127707	0.0111406	8.09326	0.0163551	0.641023	0.0137076	0.0543174	0.00986379	0.084363	0.00568952	1.13109	0.0152838
0.127707	0.011229	8.09326	0.0164849	0.641023	0.0138164	0.0543174	0.00994207	0.084363	0.00573467	1.13109	0.0154051
0.127707	0.011229	8.09326	0.0164849	0.641023	0.0138164	0.0543174	0.00994207	0.084363	0.00573467	1.13109	0.0154051
0.127707	0.0113174	8.09326	0.0166147	0.641023	0.0139252	0.0543174	0.0100204	0.084363	0.00577982	1.13109	0.0155264
0.127707	0.0113174	8.09326	0.0166147	0.641023	0.0139252	0.0548622	0.0100204	0.084363	0.00577982	1.13109	0.0155264
0.127707	0.0114058	8.09326	0.0167445	0.641023	0.0140339	0.0548622	0.0100986	0.084363	0.00582498	1.13109	0.0156477
0.156656	0.0114058	8.09326	0.0167445	0.641023	0.0140339	0.0548622	0.0100986	0.084363	0.00582498	1.13109	0.0156477
0.156656	0.0114943	8.09326	0.0168744	0.641023	0.0141427	0.0548622	0.0101769	0.084363	0.00587013	1.13109	0.015769
0.156656	0.0114943	8.18703	0.0168744	0.641023	0.0141427	0.0548622	0.0101769	0.0851595	0.00587013	1.13109	0.015769
0.156656	0.0115827	8.18703	0.0170042	0.641023	0.0142515	0.0548622	0.0102552	0.0851595	0.00591529	1.13109	0.0158903
0.156656	0.0115827	8.18703	0.0170042	0.641023	0.0142515	0.0548622	0.0102552	0.0851595	0.00591529	1.32563	0.0158903
0.156656	0.0116711	8.18703	0.017134	0.641023	0.0143603	0.0548622	0.0103335	0.0851595	0.00596044	1.32563	0.0160116
0.156656	0.0116711	8.18703	0.017134	0.641023	0.0143603	0.0548622	0.0103335	0.0851595	0.00596044	1.32563	0.0160116
0.156656	0.0117595	8.18703	0.0172638	0.641023	0.0144691	0.0548622	0.0104118	0.0851595	0.0060056	1.32563	0.0161329
0.158226	0.0117595	8.18703	0.0172638	0.641023	0.0144691	0.0548622	0.0104118	0.0851595	0.0060056	1.32563	0.0161329
0.158226	0.0118479	8.18703	0.0173936	0.641023	0.0145779	0.0548622	0.0104901	0.0851595	0.00605075	1.32563	0.0162542
0.158226	0.0118479	8.18703	0.0173936	0.641023	0.0145779	0.0548622	0.0104901	0.0851595	0.00605075	1.32563	0.0162542
0.158226	0.0119363	8.18703	0.0175234	0.641023	0.0146867	0.0548622	0.0105683	0.0851595	0.00609591	1.32563	0.0163755
0.158226	0.0119363	8.18703	0.0175234	0.659761	0.0146867	0.0548622	0.0105683	0.0851595	0.00609591	1.32563	0.0163755
0.158226	0.0120248	8.18703	0.0176532	0.659761	0.0147955	0.0548622	0.0106466	0.0851595	0.00614106	1.32563	0.0164968
0.158226	0.0120248	8.35504	0.0176532	0.659761	0.0147955	0.0677861	0.0106466	0.0851595	0.00614106	1.35338	0.0164968
0.158226	0.0121132	8.35504	0.017783	0.659761	0.0149043	0.0677861	0.0107249	0.0851595	0.00618622	1.35338	0.0166181
0.158226	0.0121132	8.35504	0.017783	0.659761	0.0149043	0.0677861	0.0107249	0.0874668	0.00618622	1.35338	0.0166181
0.158226	0.0122016	8.35504	0.0179128	0.659761	0.0150131	0.0677861	0.0108032	0.0874668	0.00623137	1.35338	0.0167394
0.158226	0.0122016	8.35504	0.0179128	0.659761	0.0150131	0.0677861	0.0108032	0.0874668	0.00623137	1.35338	0.0167394
0.158226	0.01229	8.35504	0.0180426	0.659761	0.0151218	0.0677861	0.0108815	0.0874668	0.00627653	1.35338	0.0168607
0.158226	0.01229	8.35504	0.0180426	0.683986	0.0151218	0.0677861	0.0108815	0.0874668	0.00627653	1.35338	0.0168607
0.158226	0.0123784	8.35504	0.0181724	0.683986	0.0152306	0.0677861	0.0109598	0.0874668	0.00632168	1.35338	0.016982
0.168726	0.0123784	8.35504	0.0181724	0.683986	0.0152306	0.0677861	0.0109598	0.0874668	0.00632168	1.35338	0.016982
0.168726	0.0124668	8.35504	0.0183022	0.683986	0.0153394	0.0677861	0.011038	0.0874668	0.00636684	1.35338	0.0171033
0.168726	0.0124668	8.35504	0.0183022	0.683986	0.0153394	0.0677861	0.011038	0.0874668	0.00636684	1.35338	0.0171033
0.168726	0.0125553	8.35504	0.018432	0.683986	0.0154482	0.0677861	0.0111163	0.0874668	0.00641199	1.35338	0.0172246
0.168726	0.0125553	8.37485	0.018432	0.683986	0.0154482	0.0677861	0.0111163	0.0874668	0.00641199	1.35338	0.0172246
0.168726	0.0126437	8.37485	0.0185618	0.683986	0.015557	0.0677861	0.0111946	0.0874668	0.00645715	1.35338	0.0173459
0.168726	0.0126437	8.37485	0.0185618	0.683986	0.015557	0.0677861	0.0111946	0.0874668	0.00645715	1.36035	0.0173459
0.168726	0.0127321	8.37485	0.0186916	0.683986	0.0156658	0.0677861	0.0112729	0.0874668	0.0065023	1.36035	0.0174672
0.168726	0.0127321	8.37485	0.0186916	0.706313	0.0156658	0.0687189	0.0112729	0.0891218	0.0065023	1.36035	0.0174672
0.168726	0.0128205	8.37485	0.0188214	0.706313	0.0157746	0.0687189	0.0113512	0.0891218	0.00654746	1.36035	0.0175885
0.168726	0.0128205	8.37485	0.0188214	0.706313	0.0157746	0.0687189	0.0113512	0.0891218	0.00654746	1.36035	0.0175885
0.168726	0.0129089	8.37485	0.0189512	0.706313	0.0158834	0.0687189	0.0114295	0.0891218	0.00659261	1.36035	0.0177098
0.168726	0.0129089	8.37485	0.0189512	0.706313	0.0158834	0.0687189	0.0114295	0.0891218	0.00659261	1.36035	0.0177098
0.168726	0.0129973	8.37485	0.019081	0.706313	0.0159922	0.0687189	0.0115078	0.0891218	0.00663777	1.36035	0.0178311
0.168726	0.0129973	8.37485	0.019081	0.706313	0.0159922	0.0687189	0.0115078	0.0891218	0.00663777	1.36035	0.0178311
0.168726	0.0130858	8.37485	0.0192108	0.706313	0.016101	0.0687189	0.011586	0.0891218	0.00668292	1.36035	0.0179525
0.1724	0.0130858	8.37485	0.0192108	0.706313	0.016101	0.0687189	0.011586	0.0891218	0.00668292	1.36035	0.0179525
0.1724	0.0131742	8.37485	0.0193406	0.706313	0.0162097	0.0687189	0.0116643	0.0891218	0.00672808	1.36035	0.0180738
0.1724	0.0131742	8.42225	0.0193406	0.706313	0.0162097	0.0687189	0.0116643	0.0891218	0.00672808	1.36035	0.0180738
0.1724	0.0132626	8.42225	0.0194704	0.706313	0.0163185	0.0687189	0.0117426	0.0891218	0.00677323	1.36035	0.0181951
0.1724	0.0132626	8.42225	0.0194704	0.778471	0.0163185	0.0718689	0.0117426	0.092179	0.00677323	1.43483	0.0181951
0.1724	0.013351	8.42225	0.0196002	0.778471	0.0164273	0.0718689	0.0118209	0.092179	0.00681839	1.43483	0.0183164
0.1724	0.013351	8.42225	0.0196002	0.778471	0.0164273	0.0718689	0.0118209	0.092179	0.00681839	1.43483	0.0183164
0.1724	0.0134394	8.42225	0.01973	0.778471	0.0165361	0.0718689	0.0118992	0.092179	0.00686354	1.43483	0.0184377
0.1724	0.0134394	8.42225	0.01973	0.778471	0.0165361	0.0718689	0.0118992	0.092179	0.00686354	1.43483	0.0184377
0.1724	0.0135279	8.42225	0.0198598	0.778471	0.0166449	0.0718689	0.0119775	0.092179	0.0069087	1.43483	0.018559
0.1724	0.0135279	8.42225	0.0198598	0.778471	0.0166449	0.0718689	0.0119775	0.092179	0.0069087	1.43483	0.018559
0.1724	0.0136163	8.42225	0.0199896	0.778471	0.0167537	0.0718689	0.0120557	0.092179	0.00695385	1.43483	0.0186803
0.1724	0.0136163	8.42225	0.0199896	0.778471	0.0167537	0.0718689	0.0120557	0.0964923	0.00695385	1.43483	0.0186803
0.1724	0.0137047	8.42225	0.0201194	0.778471	0.0168625	0.0718689	0.012134	0.0964923	0.00699901	1.43483	0.0188016
0.1724	0.0137047	8.52062	0.0201194	0.778471	0.0168625	0.0721608	0.012134	0.0964923	0.00699901	1.5959	0.0188016
0.1724	0.0137931	8.52062	0.0202492	0.778471	0.0169713	0.0721608	0.0122123	0.0964923	0.00704416	1.5959	0.0189229
0.189631	0.0137931	8.52062	0.0202492	0.789994	0.0169713	0.0721608	0.0122123	0.0964923	0.00704416	1.5959	0.0189229
0.189631	0.0138815	8.52062	0.020379	0.789994	0.0170801	0.0721608	0.0122906	0.0964923	0.00708932	1.5959	0.0190442
0.189631	0.0138815	8.52062	0.020379	0.789994	0.0170801	0.0721608	0.0122906	0.0964923	0.00708932	1.5959	0.0190442
0.189631	0.0139699	8.52062	0.0205088	0.789994	0.0171889	0.0721608	0.0123689	0.0964923	0.00713447	1.5959	0.0191655
0.189631	0.0139699	8.52062	0.0205088	0.789994	0.0171889	0.0721608	0.0123689	0.0964923	0.00713447	1.5959	0.0191655
0.189631	0.0140584	8.52062	0.0206386	0.789994	0.0172977	0.0721608	0.0124472	0.0964923	0.00717963	1.5959	0.0192868
0.189631	0.0140584	8.52062	0.0206386	0.789994	0.0172977	0.0721608	0.0124472	0.0964923	0.00717963	1.5959	0.0192868
0.189631	0.0141468	8.52062	0.0207684	0.789994	0.0174064	0.0721608	0.0125254	0.0964923	0.00722478	1.5959	0.0194081
0.189631	0.0141468	8.52062	0.0207684	0.789994	0.0174064	0.0721608	0.0125254	0.0964923	0.00722478	1.5959	0.0194081
0.189631	0.0142352	8.52062	0.0208982	0.789994	0.0175152	0.0721608	0.0126037	0.0964923	0.00726994	1.5959	0.0195294
0.189631	0.0142352	8.52062	0.0208982	0.789994	0.0175152	0.0721608	0.0126037	0.0970668	0.00726994	1.59683	0.0195294
0.189631	0.0143236	8.52062	0.021028	0.789994	0.017624	0.0721608	0.012682	0.0970668	0.00731509	1.59683	0.0196507
0.200337	0.0143236	8.6309	0.021028	0.789994	0.017624	0.0727673	0.012682	0.0970668	0.00731509	1.59683	0.0196507
0.200337	0.014412	8.6309	0.0211578	0.789994	0.0177328	0.0727673	0.0127603	0.0970668	0.00736025	1.59683	0.019772
0.200337	0.014412	8.6309	0.0211578	0.789994	0.0177328	0.0727673	0.0127603	0.0970668	0.00736025	1.59683	0.019772
0.200337	0.0145004	8.6309	0.0212876	0.789994	0.0178416	0.0727673	0.0128386	0.0970668	0.0074054	1.59683	0.0198933
0.200337	0.0145004	8.6309	0.0212876	0.818794	0.0178416	0.0727673	0.0128386	0.0970668	0.0074054	1.59683	0.0198933
0.200337	0.0145889	8.6309	0.0214174	0.818794	0.0179504	0.0727673	0.0129169	0.0970668	0.00745056	1.59683	0.0200146
0.200337	0.0145889	8.6309	0.0214174	0.818794	0.0179504	0.0727673	0.0129169	0.0970668	0.00745056	1.59683	0.0200146
0.200337	0.0146773	8.6309	0.0215472	0.818794	0.0180592	0.0727673	0.0129951	0.0970668	0.00749571	1.59683	0.0201359
0.200337	0.0146773	8.6309	0.0215472	0.818794	0.0180592	0.0727673	0.0129951	0.0970668	0.00749571	1.59683	0.0201359
0.200337	0.0147657	8.6309	0.0216771	0.818794	0.018168	0.0727673	0.0130734	0.0970668	0.00754087	1.59683	0.0202572
0.200337	0.0147657	8.6309	0.0216771	0.818794	0.018168	0.0727673	0.0130734	0.102249	0.00754087	1.59683	0.0202572
0.200337	0.0148541	8.6309	0.0218069	0.818794	0.0182768	0.0727673	0.0131517	0.102249	0.00758602	1.59683	0.0203785
0.202447	0.0148541	8.6309	0.0218069	0.818794	0.0182768	0.074417	0.0131517	0.102249	0.00758602	1.68163	0.0203785
0.202447	0.0149425	8.6309	0.0219367	0.818794	0.0183856	0.074417	0.01323	0.102249	0.00763117	1.68163	0.0204998
0.202447	0.0149425	8.80836	0.0219367	0.818794	0.0183856	0.074417	0.01323	0.102249	0.00763117	1.68163	0.0204998
0.202447	0.0150309	8.80836	0.0220665	0.818794	0.0184943	0.074417	0.0133083	0.102249	0.00767633	1.68163	0.0206211
0.202447	0.0150309	8.80836	0.0220665	0.821321	0.0184943	0.074417	0.0133083	0.102249	0.00767633	1.68163	0.0206211
0.202447	0.0151194	8.80836	0.0221963	0.821321	0.0186031	0.074417	0.0133866	0.102249	0.00772148	1.68163	0.0207424
0.202447	0.0151194	8.80836	0.0221963	0.821321	0.0186031	0.074417	0.0133866	0.102249	0.00772148	1.68163	0.0207424
0.202447	0.0152078	8.80836	0.0223261	0.821321	0.0187119	0.074417	0.0134649	0.102249	0.00776664	1.68163	0.0208637
0.202447	0.0152078	8.80836	0.0223261	0.821321	0.0187119	0.0744245	0.0134649	0.115316	0.00776664	1.68163	0.0208637
0.202447	0.0152962	8.80836	0.0224559	0.821321	0.0188207	0.0744245	0.0135431	0.115316	0.00781179	1.68163	0.020985
0.202447	0.0152962	9.20742	0.0224559	0.821321	0.0188207	0.0744245	0.0135431	0.115316	0.00781179	1.68163	0.020985
0.202447	0.0153846	9.20742	0.0225857	0.821321	0.0189295	0.0744245	0.0136214	0.115316	0.00785695	1.68163	0.0211063
0.202447	0.0153846	9.20742	0.0225857	0.821321	0.0189295	0.0744245	0.0136214	0.115316	0.00785695	1.68163	0.0211063
0.202447	0.015473	9.20742	0.0227155	0.821321	0.0190383	0.0744245	0.0136997	0.115316	0.0079021	1.68163	0.0212276
0.202447	0.015473	9.20742	0.0227155	0.821321	0.0190383	0.0744245	0.0136997	0.115316	0.0079021	1.68163	0.0212276
0.202447	0.0155615	9.20742	0.0228453	0.821321	0.0191471	0.0744245	0.013778	0.115316	0.00794726	1.68163	0.0213489
0.216832	0.0155615	9.20742	0.0228453	0.821775	0.0191471	0.0744245	0.013778	0.115316	0.00794726	1.68163	0.0213489
0.216832	0.0156499	9.20742	0.0229751	0.821775	0.0192559	0.0744245	0.0138563	0.115316	0.00799241	1.68163	0.0214702
0.216832	0.0156499	9.20742	0.0229751	0.821775	0.0192559	0.0744245	0.0138563	0.115316	0.00799241	1.682	0.0214702
0.216832	0.0157383	9.20742	0.0231049	0.821775	0.0193647	0.0744245	0.0139346	0.115316	0.00803757	1.682	0.0215915
0.216832	0.0157383	9.20742	0.0231049	0.821775	0.0193647	0.0744245	0.0139346	0.119763	0.00803757	1.682	0.0215915
0.216832	0.0158267	9.20742	0.0232347	0.821775	0.0194735	0.0744245	0.0140128	0.119763	0.00808272	1.682	0.0217128
0.216832	0.0158267	9.20742	0.0232347	0.821775	0.0194735	0.0748358	0.0140128	0.119763	0.00808272	1.682	0.0217128
0.216832	0.0159151	9.20742	0.0233645	0.821775	0.0195822	0.0748358	0.0140911	0.119763	0.00812788	1.682	0.0218341
0.216832	0.0159151	9.20742	0.0233645	0.821775	0.0195822	0.0748358	0.0140911	0.119763	0.00812788	1.682	0.0218341
0.216832	0.0160035	9.20742	0.0234943	0.821775	0.019691	0.0748358	0.0141694	0.119763	0.00817303	1.682	0.0219554
0.216832	0.0160035	9.35361	0.0234943	0.821775	0.019691	0.0748358	0.0141694	0.119763	0.00817303	1.682	0.0219554
0.216832	0.016092	9.35361	0.0236241	0.821775	0.0197998	0.0748358	0.0142477	0.119763	0.00821819	1.682	0.0220767
0.216832	0.016092	9.35361	0.0236241	0.821775	0.0197998	0.0748358	0.0142477	0.119763	0.00821819	1.682	0.0220767
0.216832	0.0161804	9.35361	0.0237539	0.821775	0.0199086	0.0748358	0.014326	0.119763	0.00826334	1.682	0.022198
0.221176	0.0161804	9.35361	0.0237539	0.821775	0.0199086	0.0748358	0.014326	0.119763	0.00826334	1.78627	0.022198
0.221176	0.0162688	9.35361	0.0238837	0.821775	0.0200174	0.0748358	0.0144043	0.119763	0.0083085	1.78627	0.0223193
0.221176	0.0162688	9.35361	0.0238837	0.821888	0.0200174	0.0748358	0.0144043	0.119763	0.0083085	1.78627	0.0223193
0.221176	0.0163572	9.35361	0.0240135	0.821888	0.0201262	0.0748358	0.0144825	0.119763	0.00835365	1.78627	0.0224406
0.221176	0.0163572	9.35361	0.0240135	0.821888	0.0201262	0.0748358	0.0144825	0.121279	0.00835365	1.78627	0.0224406
0.221176	0.0164456	9.35361	0.0241433	0.821888	0.020235	0.0748358	0.0145608	0.121279	0.00839881	1.78627	0.0225619
0.221176	0.0164456	9.46924	0.0241433	0.821888	0.020235	0.0748358	0.0145608	0.121279	0.00839881	1.78627	0.0225619
0.221176	0.016534	9.46924	0.0242731	0.821888	0.0203438	0.0748358	0.0146391	0.121279	0.00844396	1.78627	0.0226832
0.221176	0.016534	9.46924	0.0242731	0.821888	0.0203438	0.0748358	0.0146391	0.121279	0.00844396	1.78627	0.0226832
0.221176	0.0166225	9.46924	0.0244029	0.821888	0.0204526	0.0748358	0.0147174	0.121279	0.00848912	1.78627	0.0228045
0.22808	0.0166225	9.46924	0.0244029	0.821888	0.0204526	0.0748358	0.0147174	0.121279	0.00848912	1.78627	0.0228045
0.22808	0.0167109	9.46924	0.0245327	0.821888	0.0205614	0.0748358	0.0147957	0.121279	0.00853427	1.78627	0.0229258
0.22808	0.0167109	9.46924	0.0245327	0.821888	0.0205614	0.0748358	0.0147957	0.121279	0.00853427	1.78627	0.0229258
0.22808	0.0167993	9.46924	0.0246625	0.821888	0.0206701	0.0748358	0.014874	0.121279	0.00857943	1.78627	0.0230471
0.22808	0.0167993	9.46924	0.0246625	0.821888	0.0206701	0.0751781	0.014874	0.121279	0.00857943	1.78627	0.0230471
0.22808	0.0168877	9.46924	0.0247923	0.821888	0.0207789	0.0751781	0.0149522	0.121279	0.00862458	1.78627	0.0231684
0.22808	0.0168877	9.46924	0.0247923	0.830954	0.0207789	0.0751781	0.0149522	0.126739	0.00862458	1.78627	0.0231684
0.22808	0.0169761	9.46924	0.0249221	0.830954	0.0208877	0.0751781	0.0150305	0.126739	0.00866974	1.78627	0.0232897
0.22808	0.0169761	9.60386	0.0249221	0.830954	0.0208877	0.0751781	0.0150305	0.126739	0.00866974	1.78627	0.0232897
0.22808	0.0170645	9.60386	0.0250519	0.830954	0.0209965	0.0751781	0.0151088	0.126739	0.00871489	1.78627	0.023411
0.244631	0.0170645	9.60386	0.0250519	0.830954	0.0209965	0.0751781	0.0151088	0.126739	0.00871489	1.83392	0.023411
0.244631	0.017153	9.60386	0.0251817	0.830954	0.0211053	0.0751781	0.0151871	0.126739	0.00876005	1.83392	0.0235323
0.244631	0.017153	9.60386	0.0251817	0.830954	0.0211053	0.0751781	0.0151871	0.126739	0.00876005	1.83392	0.0235323
0.244631	0.0172414	9.60386	0.0253115	0.830954	0.0212141	0.0751781	0.0152654	0.126739	0.0088052	1.83392	0.0236536
0.244631	0.0172414	9.60386	0.0253115	0.830954	0.0212141	0.0756397	0.0152654	0.126739	0.0088052	1.83392	0.0236536
0.244631	0.0173298	9.60386	0.0254413	0.830954	0.0213229	0.0756397	0.0153437	0.126739	0.00885036	1.83392	0.0237749
0.244631	0.0173298	9.60386	0.0254413	0.830954	0.0213229	0.0756397	0.0153437	0.126739	0.00885036	1.83392	0.0237749
0.244631	0.0174182	9.60386	0.0255711	0.830954	0.0214317	0.0756397	0.015422	0.126739	0.00889551	1.83392	0.0238962
0.249286	0.0174182	9.60386	0.0255711	0.889174	0.0214317	0.0756397	0.015422	0.126739	0.00889551	1.83392	0.0238962
0.249286	0.0175066	9.60386	0.0257009	0.889174	0.0215405	0.0756397	0.0155002	0.126739	0.00894067	1.83392	0.0240175
0.249286	0.0175066	9.60386	0.0257009	0.889174	0.0215405	0.0756397	0.0155002	0.127372	0.00894067	1.83392	0.0240175
0.249286	0.017595	9.60386	0.0258307	0.889174	0.0216493	0.0756397	0.0155785	0.127372	0.00898582	1.83392	0.0241388
0.249286	0.017595	9.647	0.0258307	0.889174	0.0216493	0.0756397	0.0155785	0.127372	0.00898582	1.83392	0.0241388
0.249286	0.0176835	9.647	0.0259605	0.889174	0.0217581	0.0756397	0.0156568	0.127372	0.00903098	1.83392	0.0242601
0.249286	0.0176835	9.647	0.0259605	0.889174	0.0217581	0.0756397	0.0156568	0.127372	0.00903098	1.83392	0.0242601
0.249286	0.0177719	9.647	0.0260903	0.889174	0.0218668	0.0756397	0.0157351	0.127372	0.00907613	1.83392	0.0243814
0.249286	0.0177719	9.647	0.0260903	0.889174	0.0218668	0.0756397	0.0157351	0.127372	0.00907613	2.00758	0.0243814
0.249286	0.0178603	9.647	0.0262201	0.889174	0.0219756	0.0756397	0.0158134	0.127372	0.00912129	2.00758	0.0245027
0.249286	0.0178603	9.647	0.0262201	0.889174	0.0219756	0.076196	0.0158134	0.127372	0.00912129	2.00758	0.0245027
0.249286	0.0179487	9.647	0.0263499	0.889174	0.0220844	0.076196	0.0158917	0.127372	0.00916644	2.00758	0.024624
0.256469	0.0179487	9.71276	0.0263499	0.889174	0.0220844	0.076196	0.0158917	0.127372	0.00916644	2.00758	0.024624
0.256469	0.0180371	9.71276	0.0264798	0.889174	0.0221932	0.076196	0.0159699	0.127372	0.0092116	2.00758	0.0247453
0.256469	0.0180371	9.71276	0.0264798	0.889174	0.0221932	0.076196	0.0159699	0.131675	0.0092116	2.00758	0.0247453
0.256469	0.0181256	9.71276	0.0266096	0.889174	0.022302	0.076196	0.0160482	0.131675	0.00925675	2.00758	0.0248666
0.256469	0.0181256	9.71276	0.0266096	0.889174	0.022302	0.076196	0.0160482	0.131675	0.00925675	2.00758	0.0248666
0.256469	0.018214	9.71276	0.0267394	0.889174	0.0224108	0.076196	0.0161265	0.131675	0.00930191	2.00758	0.0249879
0.256469	0.018214	9.71276	0.0267394	0.930626	0.0224108	0.076196	0.0161265	0.131675	0.00930191	2.00758	0.0249879
0.256469	0.0183024	9.71276	0.0268692	0.930626	0.0225196	0.076196	0.0162048	0.131675	0.00934706	2.00758	0.0251092
0.256469	0.0183024	9.71276	0.0268692	0.930626	0.0225196	0.076196	0.0162048	0.131675	0.00934706	2.07854	0.0251092
0.256469	0.0183908	9.71276	0.026999	0.930626	0.0226284	0.076196	0.0162831	0.131675	0.00939222	2.07854	0.0252305
0.256469	0.0183908	9.71736	0.026999	0.930626	0.0226284	0.076196	0.0162831	0.131675	0.00939222	2.07854	0.0252305
0.256469	0.0184792	9.71736	0.0271288	0.930626	0.0227372	0.076196	0.0163614	0.131675	0.00943737	2.07854	0.0253518
0.264037	0.0184792	9.71736	0.0271288	0.930626	0.0227372	0.0764756	0.0163614	0.131675	0.00943737	2.07854	0.0253518
0.264037	0.0185676	9.71736	0.0272586	0.930626	0.022846	0.0764756	0.0164396	0.131675	0.00948253	2.07854	0.0254731
0.264037	0.0185676	9.71736	0.0272586	0.930626	0.022846	0.0764756	0.0164396	0.131675	0.00948253	2.07854	0.0254731
0.264037	0.0186561	9.71736	0.0273884	0.930626	0.0229547	0.0764756	0.0165179	0.131675	0.00952768	2.07854	0.0255944
0.264037	0.0186561	9.71736	0.0273884	0.931035	0.0229547	0.0764756	0.0165179	0.134867	0.00952768	2.07854	0.0255944
0.264037	0.0187445	9.71736	0.0275182	0.931035	0.0230635	0.0764756	0.0165962	0.134867	0.00957283	2.07854	0.0257157
0.264037	0.0187445	9.71736	0.0275182	0.931035	0.0230635	0.0764756	0.0165962	0.134867	0.00957283	2.07854	0.0257157
0.264037	0.0188329	9.71736	0.027648	0.931035	0.0231723	0.0764756	0.0166745	0.134867	0.00961799	2.07854	0.025837
0.264037	0.0188329	9.71736	0.027648	0.931035	0.0231723	0.0764756	0.0166745	0.134867	0.00961799	2.15029	0.025837
0.264037	0.0189213	9.71736	0.0277778	0.931035	0.0232811	0.0764756	0.0167528	0.134867	0.00966314	2.15029	0.0259583
0.264037	0.0189213	9.73711	0.0277778	0.931035	0.0232811	0.0764756	0.0167528	0.134867	0.00966314	2.15029	0.0259583
0.264037	0.0190097	9.73711	0.0279076	0.931035	0.0233899	0.0764756	0.0168311	0.134867	0.0097083	2.15029	0.0260796
0.265484	0.0190097	9.73711	0.0279076	0.931035	0.0233899	0.0802931	0.0168311	0.134867	0.0097083	2.15029	0.0260796
0.265484	0.0190981	9.73711	0.0280374	0.931035	0.0234987	0.0802931	0.0169093	0.134867	0.00975345	2.15029	0.0262009
0.265484	0.0190981	9.73711	0.0280374	0.931035	0.0234987	0.0802931	0.0169093	0.134867	0.00975345	2.15029	0.0262009
0.265484	0.0191866	9.73711	0.0281672	0.931035	0.0236075	0.0802931	0.0169876	0.134867	0.00979861	2.15029	0.0263222
0.265484	0.0191866	9.73711	0.0281672	0.931035	0.0236075	0.0802931	0.0169876	0.145394	0.00979861	2.15029	0.0263222
0.265484	0.019275	9.73711	0.028297	0.931035	0.0237163	0.0802931	0.0170659	0.145394	0.00984376	2.15029	0.0264435
0.265484	0.019275	9.73711	0.028297	0.93411	0.0237163	0.0802931	0.0170659	0.145394	0.00984376	2.15029	0.0264435
0.265484	0.0193634	9.73711	0.0284268	0.93411	0.0238251	0.0802931	0.0171442	0.145394	0.00988892	2.15029	0.0265648
0.265484	0.0193634	9.73711	0.0284268	0.93411	0.0238251	0.0802931	0.0171442	0.145394	0.00988892	2.22589	0.0265648
0.265484	0.0194518	9.73711	0.0285566	0.93411	0.0239339	0.0802931	0.0172225	0.145394	0.00993407	2.22589	0.0266861
0.270572	0.0194518	9.77063	0.0285566	0.93411	0.0239339	0.0849934	0.0172225	0.145394	0.00993407	2.22589	0.0266861
0.270572	0.0195402	9.77063	0.0286864	0.93411	0.0240426	0.0849934	0.0173008	0.145394	0.00997923	2.22589	0.0268074
0.270572	0.0195402	9.77063	0.0286864	0.93411	0.0240426	0.0849934	0.0173008	0.145394	0.00997923	2.22589	0.0268074
0.270572	0.0196286	9.77063	0.0288162	0.93411	0.0241514	0.0849934	0.0173791	0.145394	0.0100244	2.22589	0.0269287
0.270572	0.0196286	9.77063	0.0288162	0.93411	0.0241514	0.0849934	0.0173791	0.149318	0.0100244	2.22589	0.0269287
0.270572	0.0197171	9.77063	0.028946	0.93411	0.0242602	0.0849934	0.0174573	0.149318	0.0100695	2.22589	0.02705
0.270572	0.0197171	9.77063	0.028946	0.93411	0.0242602	0.0849934	0.0174573	0.149318	0.0100695	2.22589	0.02705
0.270572	0.0198055	9.77063	0.0290758	0.93411	0.024369	0.0849934	0.0175356	0.149318	0.0101147	2.22589	0.0271713
0.270572	0.0198055	9.77063	0.0290758	0.935901	0.024369	0.0849934	0.0175356	0.149318	0.0101147	2.22589	0.0271713
0.270572	0.0198939	9.77063	0.0292056	0.935901	0.0244778	0.0849934	0.0176139	0.149318	0.0101598	2.22589	0.0272926
0.270572	0.0198939	9.77063	0.0292056	0.935901	0.0244778	0.0915546	0.0176139	0.149318	0.0101598	2.22589	0.0272926
0.270572	0.0199823	9.77063	0.0293354	0.935901	0.0245866	0.0915546	0.0176922	0.149318	0.010205	2.22589	0.0274139
0.272083	0.0199823	9.80372	0.0293354	0.935901	0.0245866	0.0915546	0.0176922	0.149318	0.010205	2.2349	0.0274139
0.272083	0.0200707	9.80372	0.0294652	0.935901	0.0246954	0.0915546	0.0177705	0.149318	0.0102502	2.2349	0.0275352
0.272083	0.0200707	9.80372	0.0294652	0.935901	0.0246954	0.0915546	0.0177705	0.149318	0.0102502	2.2349	0.0275352
0.272083	0.0201592	9.80372	0.029595	0.935901	0.0248042	0.0915546	0.0178488	0.149318	0.0102953	2.2349	0.0276565
0.272083	0.0201592	9.80372	0.029595	0.935901	0.0248042	0.0915546	0.0178488	0.150512	0.0102953	2.2349	0.0276565
0.272083	0.0202476	9.80372	0.0297248	0.935901	0.024913	0.0915546	0.017927	0.150512	0.0103405	2.2349	0.0277778
0.272083	0.0202476	9.80372	0.0297248	0.961355	0.024913	0.0915546	0.017927	0.150512	0.0103405	2.2349	0.0277778
0.272083	0.020336	9.80372	0.0298546	0.961355	0.0250218	0.0915546	0.0180053	0.150512	0.0103856	2.2349	0.0278991
0.272083	0.020336	9.80372	0.0298546	0.961355	0.0250218	0.0920404	0.0180053	0.150512	0.0103856	2.2349	0.0278991
0.272083	0.0204244	9.80372	0.0299844	0.961355	0.0251305	0.0920404	0.0180836	0.150512	0.0104308	2.2349	0.0280204
0.272083	0.0204244	9.80372	0.0299844	0.961355	0.0251305	0.0920404	0.0180836	0.150512	0.0104308	2.28315	0.0280204
0.272083	0.0205128	9.80372	0.0301142	0.961355	0.0252393	0.0920404	0.0181619	0.150512	0.0104759	2.28315	0.0281417
0.272691	0.0205128	9.81488	0.0301142	0.961355	0.0252393	0.0920404	0.0181619	0.150512	0.0104759	2.28315	0.0281417
0.272691	0.0206012	9.81488	0.030244	0.961355	0.0253481	0.0920404	0.0182402	0.150512	0.0105211	2.28315	0.028263
0.272691	0.0206012	9.81488	0.030244	0.961355	0.0253481	0.0920404	0.0182402	0.150512	0.0105211	2.28315	0.028263
0.272691	0.0206897	9.81488	0.0303738	0.961355	0.0254569	0.0920404	0.0183185	0.150512	0.0105662	2.28315	0.0283843
0.272691	0.0206897	9.81488	0.0303738	0.976541	0.0254569	0.0920404	0.0183185	0.150512	0.0105662	2.28315	0.0283843
0.272691	0.0207781	9.81488	0.0305036	0.976541	0.0255657	0.0920404	0.0183967	0.150512	0.0106114	2.28315	0.0285056
0.272691	0.0207781	9.81488	0.0305036	0.976541	0.0255657	0.0962366	0.0183967	0.154299	0.0106114	2.28315	0.0285056
0.272691	0.0208665	9.81488	0.0306334	0.976541	0.0256745	0.0962366	0.018475	0.154299	0.0106566	2.28315	0.0286269
0.272691	0.0208665	9.81488	0.0306334	0.976541	0.0256745	0.0962366	0.018475	0.154299	0.0106566	2.28315	0.0286269
0.272691	0.0209549	9.81488	0.0307632	0.976541	0.0257833	0.0962366	0.0185533	0.154299	0.0107017	2.28315	0.0287482
0.272691	0.0209549	9.88195	0.0307632	0.976541	0.0257833	0.0962366	0.0185533	0.154299	0.0107017	2.37758	0.0287482
0.272691	0.0210433	9.88195	0.030893	0.976541	0.0258921	0.0962366	0.0186316	0.154299	0.0107469	2.37758	0.0288695
0.272691	0.0210433	9.88195	0.030893	0.976541	0.0258921	0.0962366	0.0186316	0.154299	0.0107469	2.37758	0.0288695
0.272691	0.0211317	9.88195	0.0310228	0.976541	0.0260009	0.0962366	0.0187099	0.154299	0.010792	2.37758	0.0289908
0.274528	0.0211317	9.88195	0.0310228	1.01249	0.0260009	0.0962366	0.0187099	0.154299	0.010792	2.37758	0.0289908
0.274528	0.0212202	9.88195	0.0311526	1.01249	0.0261097	0.0962366	0.0187882	0.154299	0.0108372	2.37758	0.0291121
0.274528	0.0212202	9.88195	0.0311526	1.01249	0.0261097	0.0962366	0.0187882	0.154299	0.0108372	2.37758	0.0291121
0.274528	0.0213086	9.88195	0.0312825	1.01249	0.0262185	0.0962366	0.0188664	0.154299	0.0108823	2.37758	0.0292334
0.274528	0.0213086	9.88195	0.0312825	1.01249	0.0262185	0.0962366	0.0188664	0.158417	0.0108823	2.37758	0.0292334
0.274528	0.021397	9.88195	0.0314123	1.01249	0.0263272	0.0962366	0.0189447	0.158417	0.0109275	2.37758	0.0293547
0.274528	0.021397	9.88195	0.0314123	1.01249	0.0263272	0.0974444	0.0189447	0.158417	0.0109275	2.3989	0.0293547
0.274528	0.0214854	9.88195	0.0315421	1.01249	0.026436	0.0974444	0.019023	0.158417	0.0109726	2.3989	0.029476
0.274528	0.0214854	9.93972	0.0315421	1.01249	0.026436	0.0974444	0.019023	0.158417	0.0109726	2.3989	0.029476
0.274528	0.0215738	9.93972	0.0316719	1.01249	0.0265448	0.0974444	0.0191013	0.158417	0.0110178	2.3989	0.0295973
0.282266	0.0215738	9.93972	0.0316719	1.01249	0.0265448	0.0974444	0.0191013	0.158417	0.0110178	2.3989	0.0295973
0.282266	0.0216622	9.93972	0.0318017	1.01249	0.0266536	0.0974444	0.0191796	0.158417	0.0110629	2.3989	0.0297186
0.282266	0.0216622	9.93972	0.0318017	1.01249	0.0266536	0.0974444	0.0191796	0.158417	0.0110629	2.3989	0.0297186
0.282266	0.0217507	9.93972	0.0319315	1.01249	0.0267624	0.0974444	0.0192579	0.158417	0.0111081	2.3989	0.0298399
0.282266	0.0217507	9.93972	0.0319315	1.03016	0.0267624	0.0974444	0.0192579	0.158417	0.0111081	2.3989	0.0298399
0.282266	0.0218391	9.93972	0.0320613	1.03016	0.0268712	0.0974444	0.0193362	0.158417	0.0111533	2.3989	0.0299612
0.282266	0.0218391	9.93972	0.0320613	1.03016	0.0268712	0.0974444	0.0193362	0.158417	0.0111533	2.3989	0.0299612
0.282266	0.0219275	9.93972	0.0321911	1.03016	0.02698	0.0974444	0.0194144	0.158417	0.0111984	2.3989	0.0300825
0.282266	0.0219275	9.93972	0.0321911	1.03016	0.02698	0.0993586	0.0194144	0.158417	0.0111984	2.3989	0.0300825
0.282266	0.0220159	9.93972	0.0323209	1.03016	0.0270888	0.0993586	0.0194927	0.158417	0.0112436	2.3989	0.0302038
0.282266	0.0220159	10.0323	0.0323209	1.03016	0.0270888	0.0993586	0.0194927	0.165095	0.0112436	2.43215	0.0302038
0.282266	0.0221043	10.0323	0.0324507	1.03016	0.0271976	0.0993586	0.019571	0.165095	0.0112887	2.43215	0.0303251
0.282266	0.0221043	10.0323	0.0324507	1.03016	0.0271976	0.0993586	0.019571	0.165095	0.0112887	2.43215	0.0303251
0.282266	0.0221927	10.0323	0.0325805	1.03016	0.0273064	0.0993586	0.0196493	0.165095	0.0113339	2.43215	0.0304464
0.285698	0.0221927	10.0323	0.0325805	1.03779	0.0273064	0.0993586	0.0196493	0.165095	0.0113339	2.43215	0.0304464
0.285698	0.0222812	10.0323	0.0327103	1.03779	0.0274151	0.0993586	0.0197276	0.165095	0.011379	2.43215	0.0305677
0.285698	0.0222812	10.0323	0.0327103	1.03779	0.0274151	0.0993586	0.0197276	0.165095	0.011379	2.43215	0.0305677
0.285698	0.0223696	10.0323	0.0328401	1.03779	0.0275239	0.0993586	0.0198059	0.165095	0.0114242	2.43215	0.030689
0.285698	0.0223696	10.0323	0.0328401	1.03779	0.0275239	0.0993586	0.0198059	0.165095	0.0114242	2.43215	0.030689
0.285698	0.022458	10.0323	0.0329699	1.03779	0.0276327	0.0993586	0.0198841	0.165095	0.0114693	2.43215	0.0308103
0.285698	0.022458	10.0323	0.0329699	1.03779	0.0276327	0.102114	0.0198841	0.166806	0.0114693	2.53372	0.0308103
0.285698	0.0225464	10.0323	0.0330997	1.03779	0.0277415	0.102114	0.0199624	0.166806	0.0115145	2.53372	0.0309316
0.285698	0.0225464	10.0832	0.0330997	1.03779	0.0277415	0.102114	0.0199624	0.166806	0.0115145	2.53372	0.0309316
0.285698	0.0226348	10.0832	0.0332295	1.03779	0.0278503	0.102114	0.0200407	0.166806	0.0115596	2.53372	0.0310529
0.285698	0.0226348	10.0832	0.0332295	1.03779	0.0278503	0.102114	0.0200407	0.166806	0.0115596	2.53372	0.0310529
0.285698	0.0227233	10.0832	0.0333593	1.03779	0.0279591	0.102114	0.020119	0.166806	0.0116048	2.53372	0.0311742
0.285698	0.0227233	10.0832	0.0333593	1.0533	0.0279591	0.102114	0.020119	0.166806	0.0116048	2.53372	0.0311742
0.285698	0.0228117	10.0832	0.0334891	1.0533	0.0280679	0.102114	0.0201973	0.166806	0.01165	2.53372	0.0312955
0.286261	0.0228117	10.0832	0.0334891	1.0533	0.0280679	0.102114	0.0201973	0.166806	0.01165	2.53372	0.0312955
0.286261	0.0229001	10.0832	0.0336189	1.0533	0.0281767	0.102114	0.0202756	0.166806	0.0116951	2.53372	0.0314168
0.286261	0.0229001	10.0832	0.0336189	1.0533	0.0281767	0.102114	0.0202756	0.166806	0.0116951	2.53372	0.0314168
0.286261	0.0229885	10.0832	0.0337487	1.0533	0.0282855	0.102114	0.0203538	0.166806	0.0117403	2.53372	0.0315381
0.286261	0.0229885	10.0832	0.0337487	1.0533	0.0282855	0.106229	0.0203538	0.175284	0.0117403	2.65382	0.0315381
0.286261	0.0230769	10.0832	0.0338785	1.0533	0.0283943	0.106229	0.0204321	0.175284	0.0117854	2.65382	0.0316594
0.286261	0.0230769	10.1247	0.0338785	1.0533	0.0283943	0.106229	0.0204321	0.175284	0.0117854	2.65382	0.0316594
0.286261	0.0231653	10.1247	0.0340083	1.0533	0.028503	0.106229	0.0205104	0.175284	0.0118306	2.65382	0.0317807
0.286261	0.0231653	10.1247	0.0340083	1.07147	0.028503	0.106229	0.0205104	0.175284	0.0118306	2.65382	0.0317807
0.286261	0.0232538	10.1247	0.0341381	1.07147	0.0286118	0.106229	0.0205887	0.175284	0.0118757	2.65382	0.031902
0.286261	0.0232538	10.1247	0.0341381	1.07147	0.0286118	0.106229	0.0205887	0.175284	0.0118757	2.65382	0.031902
0.286261	0.0233422	10.1247	0.0342679	1.07147	0.0287206	0.106229	0.020667	0.175284	0.0119209	2.65382	0.0320233
0.286411	0.0233422	10.1247	0.0342679	1.07147	0.0287206	0.106229	0.020667	0.175284	0.0119209	2.65382	0.0320233
0.286411	0.0234306	10.1247	0.0343977	1.07147	0.0288294	0.106229	0.0207453	0.175284	0.011966	2.65382	0.0321446
0.286411	0.0234306	10.1247	0.0343977	1.07147	0.0288294	0.110846	0.0207453	0.175284	0.011966	2.65404	0.0321446
0.286411	0.023519	10.1247	0.0345275	1.07147	0.0289382	0.110846	0.0208235	0.175284	0.0120112	2.65404	0.0322659
0.286411	0.023519	10.1247	0.0345275	1.07147	0.0289382	0.110846	0.0208235	0.175284	0.0120112	2.65404	0.0322659
0.286411	0.0236074	10.1247	0.0346573	1.07147	0.029047	0.110846	0.0209018	0.175284	0.0120564	2.65404	0.0323872
0.286411	0.0236074	10.1411	0.0346573	1.07147	0.029047	0.110846	0.0209018	0.176483	0.0120564	2.65404	0.0323872
0.286411	0.0236958	10.1411	0.0347871	1.07147	0.0291558	0.110846	0.0209801	0.176483	0.0121015	2.65404	0.0325085
0.286411	0.0236958	10.1411	0.0347871	1.07687	0.0291558	0.110846	0.0209801	0.176483	0.0121015	2.65404	0.0325085
0.286411	0.0237843	10.1411	0.0349169	1.07687	0.0292646	0.110846	0.0210584	0.176483	0.0121467	2.65404	0.0326298
0.286411	0.0237843	10.1411	0.0349169	1.07687	0.0292646	0.110846	0.0210584	0.176483	0.0121467	2.65404	0.0326298
0.286411	0.0238727	10.1411	0.0350467	1.07687	0.0293734	0.110846	0.0211367	0.176483	0.0121918	2.65404	0.0327511
0.288248	0.0238727	10.1411	0.0350467	1.07687	0.0293734	0.110846	0.0211367	0.176483	0.0121918	2.68967	0.0327511
0.288248	0.0239611	10.1411	0.0351765	1.07687	0.0294822	0.110846	0.021215	0.176483	0.012237	2.68967	0.0328724
0.288248	0.0239611	10.1411	0.0351765	1.07687	0.0294822	0.110846	0.021215	0.176483	0.012237	2.68967	0.0328724
0.288248	0.0240495	10.1411	0.0353063	1.07687	0.0295909	0.110846	0.0212933	0.176483	0.0122821	2.68967	0.0329937
0.288248	0.0240495	10.2086	0.0353063	1.07687	0.0295909	0.111221	0.0212933	0.176483	0.0122821	2.68967	0.0329937
0.288248	0.0241379	10.2086	0.0354361	1.07687	0.0296997	0.111221	0.0213715	0.176483	0.0123273	2.68967	0.033115
0.288248	0.0241379	10.2086	0.0354361	1.07687	0.0296997	0.111221	0.0213715	0.176483	0.0123273	2.68967	0.033115
0.288248	0.0242263	10.2086	0.0355659	1.07687	0.0298085	0.111221	0.0214498	0.176483	0.0123724	2.68967	0.0332363
0.288248	0.0242263	10.2086	0.0355659	1.09077	0.0298085	0.111221	0.0214498	0.177978	0.0123724	2.68967	0.0332363
0.288248	0.0243148	10.2086	0.0356957	1.09077	0.0299173	0.111221	0.0215281	0.177978	0.0124176	2.68967	0.0333576
0.288248	0.0243148	10.2086	0.0356957	1.09077	0.0299173	0.111221	0.0215281	0.177978	0.0124176	2.68967	0.0333576
0.288248	0.0244032	10.2086	0.0358255	1.09077	0.0300261	0.111221	0.0216064	0.177978	0.0124627	2.68967	0.0334789
0.288248	0.0244032	10.2086	0.0358255	1.09077	0.0300261	0.111221	0.0216064	0.177978	0.0124627	2.68967	0.0334789
0.288248	0.0244916	10.2086	0.0359553	1.09077	0.0301349	0.111221	0.0216847	0.177978	0.0125079	2.68967	0.0336002
0.295654	0.0244916	10.2086	0.0359553	1.09077	0.0301349	0.111221	0.0216847	0.177978	0.0125079	2.68967	0.0336002
0.295654	0.02458	10.2086	0.0360852	1.09077	0.0302437	0.111221	0.021763	0.177978	0.0125531	2.68967	0.0337215
0.295654	0.02458	10.2086	0.0360852	1.09077	0.0302437	0.123624	0.021763	0.177978	0.0125531	2.80799	0.0337215
0.295654	0.0246684	10.2086	0.036215	1.09077	0.0303525	0.123624	0.0218412	0.177978	0.0125982	2.80799	0.0338428
0.295654	0.0246684	10.2607	0.036215	1.09077	0.0303525	0.123624	0.0218412	0.177978	0.0125982	2.80799	0.0338428
0.295654	0.0247569	10.2607	0.0363448	1.09077	0.0304613	0.123624	0.0219195	0.177978	0.0126434	2.80799	0.0339641
0.295654	0.0247569	10.2607	0.0363448	1.09077	0.0304613	0.123624	0.0219195	0.178806	0.0126434	2.80799	0.0339641
0.295654	0.0248453	10.2607	0.0364746	1.09077	0.0305701	0.123624	0.0219978	0.178806	0.0126885	2.80799	0.0340854
0.295654	0.0248453	10.2607	0.0364746	1.10943	0.0305701	0.123624	0.0219978	0.178806	0.0126885	2.80799	0.0340854
0.295654	0.0249337	10.2607	0.0366044	1.10943	0.0306789	0.123624	0.0220761	0.178806	0.0127337	2.80799	0.0342067
0.295654	0.0249337	10.2607	0.0366044	1.10943	0.0306789	0.123624	0.0220761	0.178806	0.0127337	2.80799	0.0342067
0.295654	0.0250221	10.2607	0.0367342	1.10943	0.0307876	0.123624	0.0221544	0.178806	0.0127788	2.80799	0.034328
0.296054	0.0250221	10.2607	0.0367342	1.10943	0.0307876	0.123624	0.0221544	0.178806	0.0127788	2.85865	0.034328
0.296054	0.0251105	10.2607	0.036864	1.10943	0.0308964	0.123624	0.0222327	0.178806	0.012824	2.85865	0.0344493
0.296054	0.0251105	10.2607	0.036864	1.10943	0.0308964	0.123624	0.0222327	0.178806	0.012824	2.85865	0.0344493
0.296054	0.0251989	10.2607	0.0369938	1.10943	0.0310052	0.123624	0.0223109	0.178806	0.0128691	2.85865	0.0345706
0.296054	0.0251989	10.3158	0.0369938	1.10943	0.0310052	0.136856	0.0223109	0.178806	0.0128691	2.85865	0.0345706
0.296054	0.0252874	10.3158	0.0371236	1.10943	0.031114	0.136856	0.0223892	0.178806	0.0129143	2.85865	0.0346919
0.296054	0.0252874	10.3158	0.0371236	1.10943	0.031114	0.136856	0.0223892	0.178806	0.0129143	2.85865	0.0346919
0.296054	0.0253758	10.3158	0.0372534	1.10943	0.0312228	0.136856	0.0224675	0.178806	0.0129595	2.85865	0.0348132
0.296054	0.0253758	10.3158	0.0372534	1.11329	0.0312228	0.136856	0.0224675	0.180563	0.0129595	2.85865	0.0348132
0.296054	0.0254642	10.3158	0.0373832	1.11329	0.0313316	0.136856	0.0225458	0.180563	0.0130046	2.85865	0.0349345
0.296054	0.0254642	10.3158	0.0373832	1.11329	0.0313316	0.136856	0.0225458	0.180563	0.0130046	2.85865	0.0349345
0.296054	0.0255526	10.3158	0.037513	1.11329	0.0314404	0.136856	0.0226241	0.180563	0.0130498	2.85865	0.0350558
0.296054	0.0255526	10.3158	0.037513	1.11329	0.0314404	0.138325	0.0226241	0.180563	0.0130498	2.85865	0.0350558
0.296054	0.025641	10.3158	0.0376428	1.11329	0.0315492	0.138325	0.0227024	0.180563	0.0130949	2.85865	0.0351771
0.302018	0.025641	10.3716	0.0376428	1.11329	0.0315492	0.138325	0.0227024	0.180563	0.0130949	2.87771	0.0351771
0.302018	0.0257294	10.3716	0.0377726	1.11329	0.031658	0.138325	0.0227806	0.180563	0.0131401	2.87771	0.0352984
0.302018	0.0257294	10.3716	0.0377726	1.11769	0.031658	0.138325	0.0227806	0.180563	0.0131401	2.87771	0.0352984
0.302018	0.0258179	10.3716	0.0379024	1.11769	0.0317668	0.138325	0.0228589	0.180563	0.0131852	2.87771	0.0354197
0.302018	0.0258179	10.3716	0.0379024	1.11769	0.0317668	0.138325	0.0228589	0.180563	0.0131852	2.87771	0.0354197
0.302018	0.0259063	10.3716	0.0380322	1.11769	0.0318755	0.138325	0.0229372	0.180563	0.0132304	2.87771	0.035541
0.302018	0.0259063	10.3716	0.0380322	1.11769	0.0318755	0.138325	0.0229372	0.180563	0.0132304	2.87771	0.035541
0.302018	0.0259947	10.3716	0.038162	1.11769	0.0319843	0.138325	0.0230155	0.180563	0.0132755	2.87771	0.0356623
0.302018	0.0259947	10.3716	0.038162	1.11769	0.0319843	0.145383	0.0230155	0.184195	0.0132755	2.87771	0.0356623
0.302018	0.0260831	10.3716	0.0382918	1.11769	0.0320931	0.145383	0.0230938	0.184195	0.0133207	2.87771	0.0357836
0.302018	0.0260831	10.4161	0.0382918	1.14808	0.0320931	0.145383	0.0230938	0.184195	0.0133207	2.87771	0.0357836
0.302018	0.0261715	10.4161	0.0384216	1.14808	0.0322019	0.145383	0.0231721	0.184195	0.0133658	2.87771	0.0359049
0.304274	0.0261715	10.4161	0.0384216	1.14808	0.0322019	0.145383	0.0231721	0.184195	0.0133658	2.87771	0.0359049
0.304274	0.0262599	10.4161	0.0385514	1.14808	0.0323107	0.145383	0.0232504	0.184195	0.013411	2.87771	0.0360262
0.304274	0.0262599	10.4161	0.0385514	1.14808	0.0323107	0.145383	0.0232504	0.184195	0.013411	3.12849	0.0360262
0.304274	0.0263484	10.4161	0.0386812	1.14808	0.0324195	0.145383	0.0233286	0.184195	0.0134562	3.12849	0.0361475
0.304274	0.0263484	10.4161	0.0386812	1.14808	0.0324195	0.145383	0.0233286	0.184195	0.0134562	3.12849	0.0361475
0.304274	0.0264368	10.4161	0.038811	1.14808	0.0325283	0.145383	0.0234069	0.184195	0.0135013	3.12849	0.0362688
0.304274	0.0264368	10.4161	0.038811	1.14808	0.0325283	0.146397	0.0234069	0.184195	0.0135013	3.12849	0.0362688
0.304274	0.0265252	10.4161	0.0389408	1.14808	0.0326371	0.146397	0.0234852	0.184195	0.0135465	3.12849	0.0363901
0.304274	0.0265252	10.4161	0.0389408	1.14808	0.0326371	0.146397	0.0234852	0.184195	0.0135465	3.12849	0.0363901
0.304274	0.0266136	10.4161	0.0390706	1.14808	0.0327459	0.146397	0.0235635	0.184195	0.0135916	3.12849	0.0365114
0.304274	0.0266136	10.4683	0.0390706	1.14808	0.0327459	0.146397	0.0235635	0.184195	0.0135916	3.12849	0.0365114
0.304274	0.026702	10.4683	0.0392004	1.14808	0.0328547	0.146397	0.0236418	0.184195	0.0136368	3.12849	0.0366327
0.304274	0.026702	10.4683	0.0392004	1.18988	0.0328547	0.146397	0.0236418	0.186215	0.0136368	3.12849	0.0366327
0.304274	0.0267905	10.4683	0.0393302	1.18988	0.0329634	0.146397	0.0237201	0.186215	0.0136819	3.12849	0.036754
0.30747	0.0267905	10.4683	0.0393302	1.18988	0.0329634	0.146397	0.0237201	0.186215	0.0136819	3.20291	0.036754
0.30747	0.0268789	10.4683	0.03946	1.18988	0.0330722	0.146397	0.0237983	0.186215	0.0137271	3.20291	0.0368753
0.30747	0.0268789	10.4683	0.03946	1.18988	0.0330722	0.146397	0.0237983	0.186215	0.0137271	3.20291	0.0368753
0.30747	0.0269673	10.4683	0.0395898	1.18988	0.033181	0.146397	0.0238766	0.186215	0.0137722	3.20291	0.0369966
0.30747	0.0269673	10.4683	0.0395898	1.18988	0.033181	0.14725	0.0238766	0.186215	0.0137722	3.20291	0.0369966
0.30747	0.0270557	10.4683	0.0397196	1.18988	0.0332898	0.14725	0.0239549	0.186215	0.0138174	3.20291	0.0371179
0.317306	0.0270557	10.4683	0.0397196	1.18988	0.0332898	0.14725	0.0239549	0.186215	0.0138174	3.20291	0.0371179
0.317306	0.0271441	10.4683	0.0398494	1.18988	0.0333986	0.14725	0.0240332	0.186215	0.0138625	3.20291	0.0372392
0.317306	0.0271441	10.5181	0.0398494	1.18988	0.0333986	0.14725	0.0240332	0.195637	0.0138625	3.20291	0.0372392
0.317306	0.0272325	10.5181	0.0399792	1.18988	0.0335074	0.14725	0.0241115	0.195637	0.0139077	3.20291	0.0373605
0.317306	0.0272325	10.5181	0.0399792	1.19024	0.0335074	0.14725	0.0241115	0.195637	0.0139077	3.20291	0.0373605
0.317306	0.027321	10.5181	0.040109	1.19024	0.0336162	0.14725	0.0241898	0.195637	0.0139529	3.20291	0.0374818
0.317306	0.027321	10.5181	0.040109	1.19024	0.0336162	0.14725	0.0241898	0.195637	0.0139529	3.20291	0.0374818
0.317306	0.0274094	10.5181	0.0402388	1.19024	0.033725	0.14725	0.024268	0.195637	0.013998	3.20291	0.0376031
0.317306	0.0274094	10.5181	0.0402388	1.19024	0.033725	0.156438	0.024268	0.195637	0.013998	3.25746	0.0376031
0.317306	0.0274978	10.5181	0.0403686	1.19024	0.0338338	0.156438	0.0243463	0.195637	0.0140432	3.25746	0.0377244
0.317306	0.0274978	10.5181	0.0403686	1.19024	0.0338338	0.156438	0.0243463	0.195637	0.0140432	3.25746	0.0377244
0.317306	0.0275862	10.5181	0.0404984	1.19024	0.0339426	0.156438	0.0244246	0.195637	0.0140883	3.25746	0.0378457
0.317306	0.0275862	10.5181	0.0404984	1.19024	0.0339426	0.156438	0.0244246	0.195637	0.0140883	3.25746	0.0378457
0.317306	0.0276746	10.5181	0.0406282	1.19024	0.0340513	0.156438	0.0245029	0.195637	0.0141335	3.25746	0.037967
0.317306	0.0276746	10.5181	0.0406282	1.19024	0.0340513	0.156438	0.0245029	0.195637	0.0141335	3.25746	0.037967
0.317306	0.027763	10.5181	0.040758	1.19024	0.0341601	0.156438	0.0245812	0.195637	0.0141786	3.25746	0.0380883
0.318027	0.027763	10.6135	0.040758	1.2021	0.0341601	0.156438	0.0245812	0.196774	0.0141786	3.25746	0.0380883
0.318027	0.0278515	10.6135	0.0408879	1.2021	0.0342689	0.156438	0.0246595	0.196774	0.0142238	3.25746	0.0382096
0.318027	0.0278515	10.6135	0.0408879	1.2021	0.0342689	0.156469	0.0246595	0.196774	0.0142238	3.25746	0.0382096
0.318027	0.0279399	10.6135	0.0410177	1.2021	0.0343777	0.156469	0.0247377	0.196774	0.0142689	3.25746	0.0383309
0.318027	0.0279399	10.6135	0.0410177	1.2021	0.0343777	0.156469	0.0247377	0.196774	0.0142689	3.31384	0.0383309
0.318027	0.0280283	10.6135	0.0411475	1.2021	0.0344865	0.156469	0.024816	0.196774	0.0143141	3.31384	0.0384522
0.318027	0.0280283	10.6135	0.0411475	1.2021	0.0344865	0.156469	0.024816	0.196774	0.0143141	3.31384	0.0384522
0.318027	0.0281167	10.6135	0.0412773	1.2021	0.0345953	0.156469	0.0248943	0.196774	0.0143593	3.31384	0.0385735
0.318027	0.0281167	10.6135	0.0412773	1.2021	0.0345953	0.156469	0.0248943	0.196774	0.0143593	3.31384	0.0385735
0.318027	0.0282051	10.6135	0.0414071	1.2021	0.0347041	0.156469	0.0249726	0.196774	0.0144044	3.31384	0.0386948
0.318027	0.0282051	10.6135	0.0414071	1.2021	0.0347041	0.156469	0.0249726	0.200146	0.0144044	3.31384	0.0386948
0.318027	0.0282935	10.6135	0.0415369	1.2021	0.0348129	0.156469	0.0250509	0.200146	0.0144496	3.31384	0.0388161
0.334545	0.0282935	10.6135	0.0415369	1.2021	0.0348129	0.163051	0.0250509	0.200146	0.0144496	3.36931	0.0388161
0.334545	0.028382	10.6135	0.0416667	1.2021	0.0349217	0.163051	0.0251292	0.200146	0.0144947	3.36931	0.0389374
0.334545	0.028382	10.7879	0.0416667	1.2075	0.0349217	0.163051	0.0251292	0.200146	0.0144947	3.36931	0.0389374
0.334545	0.0284704	10.7879	0.0417965	1.2075	0.0350305	0.163051	0.0252075	0.200146	0.0145399	3.36931	0.0390587
0.334545	0.0284704	10.7879	0.0417965	1.2075	0.0350305	0.163051	0.0252075	0.200146	0.0145399	3.36931	0.0390587
0.334545	0.0285588	10.7879	0.0419263	1.2075	0.0351393	0.163051	0.0252857	0.200146	0.014585	3.36931	0.03918
0.334545	0.0285588	10.7879	0.0419263	1.2075	0.0351393	0.163051	0.0252857	0.200146	0.014585	3.36931	0.03918
0.334545	0.0286472	10.7879	0.0420561	1.2075	0.035248	0.163051	0.025364	0.200146	0.0146302	3.36931	0.0393013
0.334545	0.0286472	10.7879	0.0420561	1.2075	0.035248	0.163051	0.025364	0.200146	0.0146302	3.37385	0.0393013
0.334545	0.0287356	10.7879	0.0421859	1.2075	0.0353568	0.163051	0.0254423	0.200146	0.0146753	3.37385	0.0394226
0.334545	0.0287356	10.7879	0.0421859	1.23317	0.0353568	0.163051	0.0254423	0.201726	0.0146753	3.37385	0.0394226
0.334545	0.028824	10.7879	0.0423157	1.23317	0.0354656	0.163051	0.0255206	0.201726	0.0147205	3.37385	0.0395439
0.334545	0.028824	10.7879	0.0423157	1.23317	0.0354656	0.176611	0.0255206	0.201726	0.0147205	3.37385	0.0395439
0.334545	0.0289125	10.7879	0.0424455	1.23317	0.0355744	0.176611	0.0255989	0.201726	0.0147656	3.37385	0.0396652
0.338172	0.0289125	10.7879	0.0424455	1.23317	0.0355744	0.176611	0.0255989	0.201726	0.0147656	3.37385	0.0396652
0.338172	0.0290009	10.7879	0.0425753	1.23317	0.0356832	0.176611	0.0256772	0.201726	0.0148108	3.37385	0.0397865
0.338172	0.0290009	10.8433	0.0425753	1.23317	0.0356832	0.176611	0.0256772	0.201726	0.0148108	3.37385	0.0397865
0.338172	0.0290893	10.8433	0.0427051	1.23317	0.035792	0.176611	0.0257554	0.201726	0.014856	3.37385	0.0399078
0.338172	0.0290893	10.8433	0.0427051	1.23317	0.035792	0.176611	0.0257554	0.201726	0.014856	3.37385	0.0399078
0.338172	0.0291777	10.8433	0.0428349	1.23317	0.0359008	0.176611	0.0258337	0.201726	0.0149011	3.37385	0.0400291
0.338172	0.0291777	10.8433	0.0428349	1.23317	0.0359008	0.176611	0.0258337	0.201726	0.0149011	3.38926	0.0400291
0.338172	0.0292661	10.8433	0.0429647	1.23317	0.0360096	0.176611	0.025912	0.201726	0.0149463	3.38926	0.0401504
0.338172	0.0292661	10.8433	0.0429647	1.23317	0.0360096	0.176611	0.025912	0.202652	0.0149463	3.38926	0.0401504
0.338172	0.0293546	10.8433	0.0430945	1.23317	0.0361184	0.176611	0.0259903	0.202652	0.0149914	3.38926	0.0402717
0.338172	0.0293546	10.8433	0.0430945	1.24909	0.0361184	0.176611	0.0259903	0.202652	0.0149914	3.38926	0.0402717
0.338172	0.029443	10.8433	0.0432243	1.24909	0.0362272	0.176611	0.0260686	0.202652	0.0150366	3.38926	0.040393
0.344378	0.029443	10.8433	0.0432243	1.24909	0.0362272	0.17681	0.0260686	0.202652	0.0150366	3.38926	0.040393
0.344378	0.0295314	10.8433	0.0433541	1.24909	0.0363359	0.17681	0.0261469	0.202652	0.0150817	3.38926	0.0405143
0.344378	0.0295314	10.8433	0.0433541	1.24909	0.0363359	0.17681	0.0261469	0.202652	0.0150817	3.38926	0.0405143
0.344378	0.0296198	10.8433	0.0434839	1.24909	0.0364447	0.17681	0.0262251	0.202652	0.0151269	3.38926	0.0406356
0.344378	0.0296198	10.9614	0.0434839	1.24909	0.0364447	0.17681	0.0262251	0.202652	0.0151269	3.4007	0.0406356
0.344378	0.0297082	10.9614	0.0436137	1.24909	0.0365535	0.17681	0.0263034	0.202652	0.015172	3.4007	0.0407569
0.344378	0.0297082	10.9614	0.0436137	1.25066	0.0365535	0.17681	0.0263034	0.205467	0.015172	3.4007	0.0407569
0.344378	0.0297966	10.9614	0.0437435	1.25066	0.0366623	0.17681	0.0263817	0.205467	0.0152172	3.4007	0.0408782
0.344378	0.0297966	10.9614	0.0437435	1.25066	0.0366623	0.17681	0.0263817	0.205467	0.0152172	3.4007	0.0408782
0.344378	0.0298851	10.9614	0.0438733	1.25066	0.0367711	0.17681	0.02646	0.205467	0.0152623	3.4007	0.0409995
0.351188	0.0298851	10.9614	0.0438733	1.25066	0.0367711	0.17681	0.02646	0.205467	0.0152623	3.4007	0.0409995
0.351188	0.0299735	10.9614	0.0440031	1.25066	0.0368799	0.17681	0.0265383	0.205467	0.0153075	3.4007	0.0411208
0.351188	0.0299735	10.9614	0.0440031	1.25066	0.0368799	0.17681	0.0265383	0.205467	0.0153075	3.4007	0.0411208
0.351188	0.0300619	10.9614	0.0441329	1.25066	0.0369887	0.17681	0.0266166	0.205467	0.0153527	3.4007	0.0412421
0.351188	0.0300619	10.9614	0.0441329	1.25066	0.0369887	0.181876	0.0266166	0.205467	0.0153527	3.4007	0.0412421
0.351188	0.0301503	10.9614	0.0442627	1.25066	0.0370975	0.181876	0.0266948	0.205467	0.0153978	3.4007	0.0413634
0.351188	0.0301503	10.9798	0.0442627	1.25066	0.0370975	0.181876	0.0266948	0.205467	0.0153978	3.4007	0.0413634
0.351188	0.0302387	10.9798	0.0443925	1.25066	0.0372063	0.181876	0.0267731	0.205467	0.015443	3.4007	0.0414847
0.351188	0.0302387	10.9798	0.0443925	1.27572	0.0372063	0.181876	0.0267731	0.212902	0.015443	3.43372	0.0414847
0.351188	0.0303271	10.9798	0.0445223	1.27572	0.0373151	0.181876	0.0268514	0.212902	0.0154881	3.43372	0.041606
0.351188	0.0303271	10.9798	0.0445223	1.27572	0.0373151	0.181876	0.0268514	0.212902	0.0154881	3.43372	0.041606
0.351188	0.0304156	10.9798	0.0446521	1.27572	0.0374238	0.181876	0.0269297	0.212902	0.0155333	3.43372	0.0417273
0.351188	0.0304156	10.9798	0.0446521	1.27572	0.0374238	0.181876	0.0269297	0.212902	0.0155333	3.43372	0.0417273
0.351188	0.030504	10.9798	0.0447819	1.27572	0.0375326	0.181876	0.027008	0.212902	0.0155784	3.43372	0.0418486
0.356459	0.030504	10.9798	0.0447819	1.27572	0.0375326	0.181876	0.027008	0.212902	0.0155784	3.43372	0.0418486
0.356459	0.0305924	10.9798	0.0449117	1.27572	0.0376414	0.181876	0.0270863	0.212902	0.0156236	3.43372	0.0419699
0.356459	0.0305924	10.9798	0.0449117	1.27572	0.0376414	0.181972	0.0270863	0.212902	0.0156236	3.43372	0.0419699
0.356459	0.0306808	10.9798	0.0450415	1.27572	0.0377502	0.181972	0.0271646	0.212902	0.0156687	3.43372	0.0420912
0.356459	0.0306808	11.005	0.0450415	1.28713	0.0377502	0.181972	0.0271646	0.212902	0.0156687	3.48076	0.0420912
0.356459	0.0307692	11.005	0.0451713	1.28713	0.037859	0.181972	0.0272428	0.212902	0.0157139	3.48076	0.0422125
0.356459	0.0307692	11.005	0.0451713	1.28713	0.037859	0.181972	0.0272428	0.216187	0.0157139	3.48076	0.0422125
0.356459	0.0308576	11.005	0.0453011	1.28713	0.0379678	0.181972	0.0273211	0.216187	0.0157591	3.48076	0.0423338
0.356459	0.0308576	11.005	0.0453011	1.28713	0.0379678	0.181972	0.0273211	0.216187	0.0157591	3.48076	0.0423338
0.356459	0.0309461	11.005	0.0454309	1.28713	0.0380766	0.181972	0.0273994	0.216187	0.0158042	3.48076	0.0424551
0.356459	0.0309461	11.005	0.0454309	1.28713	0.0380766	0.181972	0.0273994	0.216187	0.0158042	3.48076	0.0424551
0.356459	0.0310345	11.005	0.0455607	1.28713	0.0381854	0.181972	0.0274777	0.216187	0.0158494	3.48076	0.0425764
0.358501	0.0310345	11.005	0.0455607	1.29286	0.0381854	0.181972	0.0274777	0.216187	0.0158494	3.48076	0.0425764
0.358501	0.0311229	11.005	0.0456906	1.29286	0.0382942	0.181972	0.027556	0.216187	0.0158945	3.48076	0.0426977
0.358501	0.0311229	11.005	0.0456906	1.29286	0.0382942	0.181972	0.027556	0.216187	0.0158945	3.48076	0.0426977
0.358501	0.0312113	11.005	0.0458204	1.29286	0.038403	0.181972	0.0276343	0.216187	0.0159397	3.48076	0.042819
0.358501	0.0312113	11.005	0.0458204	1.29286	0.038403	0.186014	0.0276343	0.216187	0.0159397	3.58768	0.042819
0.358501	0.0312997	11.005	0.0459502	1.29286	0.0385117	0.186014	0.0277125	0.216187	0.0159848	3.58768	0.0429403
0.358501	0.0312997	11.0371	0.0459502	1.29286	0.0385117	0.186014	0.0277125	0.216187	0.0159848	3.58768	0.0429403
0.358501	0.0313882	11.0371	0.04608	1.29286	0.0386205	0.186014	0.0277908	0.216187	0.01603	3.58768	0.0430616
0.358501	0.0313882	11.0371	0.04608	1.29286	0.0386205	0.186014	0.0277908	0.216187	0.01603	3.58768	0.0430616
0.358501	0.0314766	11.0371	0.0462098	1.29286	0.0387293	0.186014	0.0278691	0.216187	0.0160751	3.58768	0.0431829
0.358501	0.0314766	11.0371	0.0462098	1.29741	0.0387293	0.186014	0.0278691	0.216187	0.0160751	3.58768	0.0431829
0.358501	0.031565	11.0371	0.0463396	1.29741	0.0388381	0.186014	0.0279474	0.216187	0.0161203	3.58768	0.0433042
0.358501	0.031565	11.0371	0.0463396	1.29741	0.0388381	0.186014	0.0279474	0.217577	0.0161203	3.58768	0.0433042
0.358501	0.0316534	11.0371	0.0464694	1.29741	0.0389469	0.186014	0.0280257	0.217577	0.0161654	3.58768	0.0434255
0.358501	0.0316534	11.0371	0.0464694	1.29741	0.0389469	0.186014	0.0280257	0.217577	0.0161654	3.64009	0.0434255
0.358501	0.0317418	11.0371	0.0465992	1.29741	0.0390557	0.186014	0.028104	0.217577	0.0162106	3.64009	0.0435468
0.371807	0.0317418	11.1784	0.0465992	1.29741	0.0390557	0.187173	0.028104	0.217577	0.0162106	3.64009	0.0435468
0.371807	0.0318302	11.1784	0.046729	1.29741	0.0391645	0.187173	0.0281822	0.217577	0.0162558	3.64009	0.0436681
0.371807	0.0318302	11.1784	0.046729	1.29741	0.0391645	0.187173	0.0281822	0.217577	0.0162558	3.64009	0.0436681
0.371807	0.0319187	11.1784	0.0468588	1.29741	0.0392733	0.187173	0.0282605	0.217577	0.0163009	3.64009	0.0437894
0.371807	0.0319187	11.1784	0.0468588	1.29741	0.0392733	0.187173	0.0282605	0.217577	0.0163009	3.64009	0.0437894
0.371807	0.0320071	11.1784	0.0469886	1.29741	0.0393821	0.187173	0.0283388	0.217577	0.0163461	3.64009	0.0439107
0.371807	0.0320071	11.1784	0.0469886	1.30392	0.0393821	0.187173	0.0283388	0.217577	0.0163461	3.64009	0.0439107
0.371807	0.0320955	11.1784	0.0471184	1.30392	0.0394909	0.187173	0.0284171	0.217577	0.0163912	3.64009	0.044032
0.371807	0.0320955	11.1784	0.0471184	1.30392	0.0394909	0.187173	0.0284171	0.222151	0.0163912	3.64009	0.044032
0.371807	0.0321839	11.1784	0.0472482	1.30392	0.0395997	0.187173	0.0284954	0.222151	0.0164364	3.64009	0.0441533
0.374444	0.0321839	11.1784	0.0472482	1.30392	0.0395997	0.187173	0.0284954	0.222151	0.0164364	3.65532	0.0441533
0.374444	0.0322723	11.1784	0.047378	1.30392	0.0397084	0.187173	0.0285737	0.222151	0.0164815	3.65532	0.0442746
0.374444	0.0322723	11.1836	0.047378	1.30392	0.0397084	0.192348	0.0285737	0.222151	0.0164815	3.65532	0.0442746
0.374444	0.0323607	11.1836	0.0475078	1.30392	0.0398172	0.192348	0.0286519	0.222151	0.0165267	3.65532	0.0443959
0.374444	0.0323607	11.1836	0.0475078	1.30392	0.0398172	0.192348	0.0286519	0.222151	0.0165267	3.65532	0.0443959
0.374444	0.0324492	11.1836	0.0476376	1.30392	0.039926	0.192348	0.0287302	0.222151	0.0165718	3.65532	0.0445172
0.374444	0.0324492	11.1836	0.0476376	1.34282	0.039926	0.192348	0.0287302	0.223797	0.0165718	3.65532	0.0445172
0.374444	0.0325376	11.1836	0.0477674	1.34282	0.0400348	0.192348	0.0288085	0.223797	0.016617	3.65532	0.0446385
0.374444	0.0325376	11.1836	0.0477674	1.34282	0.0400348	0.192348	0.0288085	0.223797	0.016617	3.65532	0.0446385
0.374444	0.032626	11.1836	0.0478972	1.34282	0.0401436	0.192348	0.0288868	0.223797	0.0166622	3.65532	0.0447598
0.379867	0.032626	11.1836	0.0478972	1.34282	0.0401436	0.192348	0.0288868	0.223797	0.0166622	3.65532	0.0447598
0.379867	0.0327144	11.1836	0.048027	1.34282	0.0402524	0.192348	0.0289651	0.223797	0.0167073	3.65532	0.0448811
0.379867	0.0327144	11.1858	0.048027	1.34282	0.0402524	0.192348	0.0289651	0.225752	0.0167073	3.69084	0.0448811
0.379867	0.0328028	11.1858	0.0481568	1.34282	0.0403612	0.192348	0.0290434	0.225752	0.0167525	3.69084	0.0450024
0.379867	0.0328028	11.1858	0.0481568	1.34282	0.0403612	0.193519	0.0290434	0.225752	0.0167525	3.69084	0.0450024
0.379867	0.0328912	11.1858	0.0482866	1.34282	0.04047	0.193519	0.0291217	0.225752	0.0167976	3.69084	0.0451237
0.379867	0.0328912	11.1858	0.0482866	1.34282	0.04047	0.193519	0.0291217	0.225752	0.0167976	3.69084	0.0451237
0.379867	0.0329797	11.1858	0.0484164	1.34282	0.0405788	0.193519	0.0291999	0.225752	0.0168428	3.69084	0.045245
0.379867	0.0329797	11.1858	0.0484164	1.34513	0.0405788	0.193519	0.0291999	0.225752	0.0168428	3.69084	0.045245
0.379867	0.0330681	11.1858	0.0485462	1.34513	0.0406876	0.193519	0.0292782	0.225752	0.0168879	3.69084	0.0453663
0.386295	0.0330681	11.1858	0.0485462	1.34513	0.0406876	0.193519	0.0292782	0.225752	0.0168879	3.69084	0.0453663
0.386295	0.0331565	11.1858	0.048676	1.34513	0.0407963	0.193519	0.0293565	0.225752	0.0169331	3.69084	0.0454876
0.386295	0.0331565	11.2008	0.048676	1.34513	0.0407963	0.193529	0.0293565	0.225752	0.0169331	3.69084	0.0454876
0.386295	0.0332449	11.2008	0.0488058	1.34513	0.0409051	0.193529	0.0294348	0.225752	0.0169782	3.69084	0.0456089
0.386295	0.0332449	11.2008	0.0488058	1.34513	0.0409051	0.193529	0.0294348	0.227081	0.0169782	3.69084	0.0456089
0.386295	0.0333333	11.2008	0.0489356	1.34513	0.0410139	0.193529	0.0295131	0.227081	0.0170234	3.69084	0.0457302
0.386295	0.0333333	11.2008	0.0489356	1.34513	0.0410139	0.193529	0.0295131	0.227081	0.0170234	3.69394	0.0457302
0.386295	0.0334218	11.2008	0.0490654	1.34513	0.0411227	0.193529	0.0295914	0.227081	0.0170685	3.69394	0.0458515
0.386295	0.0334218	11.2008	0.0490654	1.34513	0.0411227	0.193529	0.0295914	0.227081	0.0170685	3.69394	0.0458515
0.386295	0.0335102	11.2008	0.0491952	1.34513	0.0412315	0.193529	0.0296696	0.227081	0.0171137	3.69394	0.0459728
0.390464	0.0335102	11.2008	0.0491952	1.34513	0.0412315	0.193529	0.0296696	0.227081	0.0171137	3.69394	0.0459728
0.390464	0.0335986	11.2008	0.049325	1.34513	0.0413403	0.193529	0.0297479	0.227081	0.0171589	3.69394	0.0460941
0.390464	0.0335986	11.2008	0.049325	1.34513	0.0413403	0.193529	0.0297479	0.227081	0.0171589	3.69394	0.0460941
0.390464	0.033687	11.2008	0.0494548	1.34513	0.0414491	0.193529	0.0298262	0.227081	0.017204	3.69394	0.0462154
0.390464	0.033687	11.2472	0.0494548	1.3496	0.0414491	0.193529	0.0298262	0.227081	0.017204	3.69394	0.0462154
0.390464	0.0337754	11.2472	0.0495846	1.3496	0.0415579	0.193529	0.0299045	0.227081	0.0172492	3.69394	0.0463367
0.390464	0.0337754	11.2472	0.0495846	1.3496	0.0415579	0.193529	0.0299045	0.227702	0.0172492	3.75716	0.0463367
0.390464	0.0338638	11.2472	0.0497144	1.3496	0.0416667	0.193529	0.0299828	0.227702	0.0172943	3.75716	0.046458
0.402276	0.0338638	11.2472	0.0497144	1.3496	0.0416667	0.194182	0.0299828	0.227702	0.0172943	3.75716	0.046458
0.402276	0.0339523	11.2472	0.0498442	1.3496	0.0417755	0.194182	0.0300611	0.227702	0.0173395	3.75716	0.0465793
0.402276	0.0339523	11.2472	0.0498442	1.3496	0.0417755	0.194182	0.0300611	0.227702	0.0173395	3.75716	0.0465793
0.402276	0.0340407	11.2472	0.049974	1.3496	0.0418842	0.194182	0.0301393	0.227702	0.0173846	3.75716	0.0467006
0.402276	0.0340407	11.2472	0.049974	1.3496	0.0418842	0.194182	0.0301393	0.227702	0.0173846	3.75716	0.0467006
0.402276	0.0341291	11.2472	0.0501038	1.3496	0.041993	0.194182	0.0302176	0.227702	0.0174298	3.75716	0.0468219
0.402276	0.0341291	11.2988	0.0501038	1.3496	0.041993	0.194182	0.0302176	0.227702	0.0174298	3.75716	0.0468219
0.402276	0.0342175	11.2988	0.0502336	1.3496	0.0421018	0.194182	0.0302959	0.227702	0.0174749	3.75716	0.0469432
0.402276	0.0342175	11.2988	0.0502336	1.35116	0.0421018	0.194182	0.0302959	0.227702	0.0174749	3.75716	0.0469432
0.402276	0.0343059	11.2988	0.0503634	1.35116	0.0422106	0.194182	0.0303742	0.227702	0.0175201	3.75716	0.0470645
0.410262	0.0343059	11.2988	0.0503634	1.35116	0.0422106	0.199421	0.0303742	0.231127	0.0175201	3.76853	0.0470645
0.410262	0.0343943	11.2988	0.0504933	1.35116	0.0423194	0.199421	0.0304525	0.231127	0.0175652	3.76853	0.0471858
0.410262	0.0343943	11.2988	0.0504933	1.35116	0.0423194	0.199421	0.0304525	0.231127	0.0175652	3.76853	0.0471858
0.410262	0.0344828	11.2988	0.0506231	1.35116	0.0424282	0.199421	0.0305308	0.231127	0.0176104	3.76853	0.0473071
0.410262	0.0344828	11.2988	0.0506231	1.35116	0.0424282	0.199421	0.0305308	0.231127	0.0176104	3.76853	0.0473071
0.410262	0.0345712	11.2988	0.0507529	1.35116	0.042537	0.199421	0.030609	0.231127	0.0176556	3.76853	0.0474284
0.410262	0.0345712	11.2988	0.0507529	1.35116	0.042537	0.199421	0.030609	0.231127	0.0176556	3.76853	0.0474284
0.410262	0.0346596	11.2988	0.0508827	1.35116	0.0426458	0.199421	0.0306873	0.231127	0.0177007	3.76853	0.0475497
0.410262	0.0346596	11.2988	0.0508827	1.35116	0.0426458	0.199421	0.0306873	0.231127	0.0177007	3.76853	0.0475497
0.410262	0.034748	11.2988	0.0510125	1.35116	0.0427546	0.199421	0.0307656	0.231127	0.0177459	3.76853	0.047671
0.410262	0.034748	11.3358	0.0510125	1.35116	0.0427546	0.199421	0.0307656	0.231127	0.0177459	3.76853	0.047671
0.410262	0.0348364	11.3358	0.0511423	1.35116	0.0428634	0.199421	0.0308439	0.231127	0.017791	3.76853	0.0477923
0.42414	0.0348364	11.3358	0.0511423	1.36928	0.0428634	0.199532	0.0308439	0.231127	0.017791	3.78801	0.0477923
0.42414	0.0349248	11.3358	0.0512721	1.36928	0.0429721	0.199532	0.0309222	0.231127	0.0178362	3.78801	0.0479136
0.42414	0.0349248	11.3358	0.0512721	1.36928	0.0429721	0.199532	0.0309222	0.232769	0.0178362	3.78801	0.0479136
0.42414	0.0350133	11.3358	0.0514019	1.36928	0.0430809	0.199532	0.0310005	0.232769	0.0178813	3.78801	0.0480349
0.42414	0.0350133	11.3358	0.0514019	1.36928	0.0430809	0.199532	0.0310005	0.232769	0.0178813	3.78801	0.0480349
0.42414	0.0351017	11.3358	0.0515317	1.36928	0.0431897	0.199532	0.0310788	0.232769	0.0179265	3.78801	0.0481562
0.42414	0.0351017	11.3358	0.0515317	1.36928	0.0431897	0.199532	0.0310788	0.232769	0.0179265	3.78801	0.0481562
0.42414	0.0351901	11.3358	0.0516615	1.36928	0.0432985	0.199532	0.031157	0.232769	0.0179716	3.78801	0.0482775
0.42414	0.0351901	11.3358	0.0516615	1.36928	0.0432985	0.199532	0.031157	0.232769	0.0179716	3.78801	0.0482775
0.42414	0.0352785	11.3358	0.0517913	1.36928	0.0434073	0.199532	0.0312353	0.232769	0.0180168	3.78801	0.0483988
0.426617	0.0352785	11.3358	0.0517913	1.36928	0.0434073	0.199532	0.0312353	0.232769	0.0180168	3.78801	0.0483988
0.426617	0.0353669	11.3358	0.0519211	1.36928	0.0435161	0.199532	0.0313136	0.232769	0.018062	3.78801	0.0485201
0.426617	0.0353669	11.3404	0.0519211	1.38063	0.0435161	0.201148	0.0313136	0.232769	0.018062	3.88973	0.0485201
0.426617	0.0354553	11.3404	0.0520509	1.38063	0.0436249	0.201148	0.0313919	0.232769	0.0181071	3.88973	0.0486414
0.426617	0.0354553	11.3404	0.0520509	1.38063	0.0436249	0.201148	0.0313919	0.23618	0.0181071	3.88973	0.0486414
0.426617	0.0355438	11.3404	0.0521807	1.38063	0.0437337	0.201148	0.0314702	0.23618	0.0181523	3.88973	0.0487627
0.426617	0.0355438	11.3404	0.0521807	1.38063	0.0437337	0.201148	0.0314702	0.23618	0.0181523	3.88973	0.0487627
0.426617	0.0356322	11.3404	0.0523105	1.38063	0.0438425	0.201148	0.0315485	0.23618	0.0181974	3.88973	0.048884
0.426617	0.0356322	11.3404	0.0523105	1.38063	0.0438425	0.201148	0.0315485	0.23618	0.0181974	3.88973	0.048884
0.426617	0.0357206	11.3404	0.0524403	1.38063	0.0439513	0.201148	0.0316267	0.23618	0.0182426	3.88973	0.0490053
0.427272	0.0357206	11.3404	0.0524403	1.41162	0.0439513	0.201148	0.0316267	0.23618	0.0182426	3.88973	0.0490053
0.427272	0.035809	11.3404	0.0525701	1.41162	0.0440601	0.201148	0.031705	0.23618	0.0182877	3.88973	0.0491266
0.427272	0.035809	11.3826	0.0525701	1.41162	0.0440601	0.204077	0.031705	0.23618	0.0182877	3.92068	0.0491266
0.427272	0.0358974	11.3826	0.0526999	1.41162	0.0441688	0.204077	0.0317833	0.23618	0.0183329	3.92068	0.0492479
0.427272	0.0358974	11.3826	0.0526999	1.41162	0.0441688	0.204077	0.0317833	0.23618	0.0183329	3.92068	0.0492479
0.427272	0.0359859	11.3826	0.0528297	1.41162	0.0442776	0.204077	0.0318616	0.23618	0.018378	3.92068	0.0493692
0.427272	0.0359859	11.3826	0.0528297	1.41162	0.0442776	0.204077	0.0318616	0.23618	0.018378	3.92068	0.0493692
0.427272	0.0360743	11.3826	0.0529595	1.41162	0.0443864	0.204077	0.0319399	0.23618	0.0184232	3.92068	0.0494905
0.427272	0.0360743	11.3826	0.0529595	1.41162	0.0443864	0.204077	0.0319399	0.23618	0.0184232	3.92068	0.0494905
0.427272	0.0361627	11.3826	0.0530893	1.41162	0.0444952	0.204077	0.0320182	0.23618	0.0184683	3.92068	0.0496118
0.427272	0.0361627	11.4058	0.0530893	1.43194	0.0444952	0.204077	0.0320182	0.236956	0.0184683	3.92068	0.0496118
0.427272	0.0362511	11.4058	0.0532191	1.43194	0.044604	0.204077	0.0320964	0.236956	0.0185135	3.92068	0.0497331
0.427272	0.0362511	11.4058	0.0532191	1.43194	0.044604	0.208338	0.0320964	0.236956	0.0185135	3.94168	0.0497331
0.427272	0.0363395	11.4058	0.0533489	1.43194	0.0447128	0.208338	0.0321747	0.236956	0.0185587	3.94168	0.0498544
0.427596	0.0363395	11.4058	0.0533489	1.43194	0.0447128	0.208338	0.0321747	0.236956	0.0185587	3.94168	0.0498544
0.427596	0.0364279	11.4058	0.0534787	1.43194	0.0448216	0.208338	0.032253	0.236956	0.0186038	3.94168	0.0499757
0.427596	0.0364279	11.4058	0.0534787	1.43194	0.0448216	0.208338	0.032253	0.236956	0.0186038	3.94168	0.0499757
0.427596	0.0365164	11.4058	0.0536085	1.43194	0.0449304	0.208338	0.0323313	0.236956	0.018649	3.94168	0.050097
0.427596	0.0365164	11.4058	0.0536085	1.43194	0.0449304	0.208338	0.0323313	0.236956	0.018649	3.94168	0.050097
0.427596	0.0366048	11.4058	0.0537383	1.43194	0.0450392	0.208338	0.0324096	0.236956	0.0186941	3.94168	0.0502183
0.427596	0.0366048	11.4058	0.0537383	1.43194	0.0450392	0.208338	0.0324096	0.24308	0.0186941	3.94168	0.0502183
0.427596	0.0366932	11.4058	0.0538681	1.43194	0.045148	0.208338	0.0324879	0.24308	0.0187393	3.94168	0.0503396
0.427596	0.0366932	11.4217	0.0538681	1.43194	0.045148	0.208893	0.0324879	0.24308	0.0187393	3.94168	0.0503396
0.427596	0.0367816	11.4217	0.0539979	1.43194	0.0452567	0.208893	0.0325661	0.24308	0.0187844	3.94168	0.0504609
0.427596	0.0367816	11.4217	0.0539979	1.43194	0.0452567	0.208893	0.0325661	0.24308	0.0187844	3.94168	0.0504609
0.427596	0.03687	11.4217	0.0541277	1.43194	0.0453655	0.208893	0.0326444	0.24308	0.0188296	3.94168	0.0505822
0.439358	0.03687	11.4217	0.0541277	1.43194	0.0453655	0.208893	0.0326444	0.24308	0.0188296	3.94168	0.0505822
0.439358	0.0369584	11.4217	0.0542575	1.43194	0.0454743	0.208893	0.0327227	0.24308	0.0188747	3.94168	0.0507035
0.439358	0.0369584	11.4217	0.0542575	1.46918	0.0454743	0.208893	0.0327227	0.24308	0.0188747	4.04748	0.0507035
0.439358	0.0370469	11.4217	0.0543873	1.46918	0.0455831	0.208893	0.032801	0.24308	0.0189199	4.04748	0.0508248
0.439358	0.0370469	11.4217	0.0543873	1.46918	0.0455831	0.208893	0.032801	0.24308	0.0189199	4.04748	0.0508248
0.439358	0.0371353	11.4217	0.0545171	1.46918	0.0456919	0.208893	0.0328793	0.24308	0.0189651	4.04748	0.0509461
0.439358	0.0371353	11.4217	0.0545171	1.46918	0.0456919	0.208893	0.0328793	0.245443	0.0189651	4.04748	0.0509461
0.439358	0.0372237	11.4217	0.0546469	1.46918	0.0458007	0.208893	0.0329576	0.245443	0.0190102	4.04748	0.0510674
0.439358	0.0372237	11.4252	0.0546469	1.46918	0.0458007	0.216428	0.0329576	0.245443	0.0190102	4.04748	0.0510674
0.439358	0.0373121	11.4252	0.0547767	1.46918	0.0459095	0.216428	0.0330359	0.245443	0.0190554	4.04748	0.0511887
0.439358	0.0373121	11.4252	0.0547767	1.46918	0.0459095	0.216428	0.0330359	0.245443	0.0190554	4.04785	0.0511887
0.439358	0.0374005	11.4252	0.0549065	1.46918	0.0460183	0.216428	0.0331141	0.245443	0.0191005	4.04785	0.05131
0.439358	0.0374005	11.4252	0.0549065	1.50375	0.0460183	0.216428	0.0331141	0.245443	0.0191005	4.04785	0.05131
0.439358	0.0374889	11.4252	0.0550363	1.50375	0.0461271	0.216428	0.0331924	0.245443	0.0191457	4.04785	0.0514313
0.44721	0.0374889	11.4252	0.0550363	1.50375	0.0461271	0.216428	0.0331924	0.245443	0.0191457	4.04785	0.0514313
0.44721	0.0375774	11.4252	0.0551661	1.50375	0.0462359	0.216428	0.0332707	0.245443	0.0191908	4.04785	0.0515526
0.44721	0.0375774	11.4252	0.0551661	1.50375	0.0462359	0.216428	0.0332707	0.245443	0.0191908	4.04785	0.0515526
0.44721	0.0376658	11.4252	0.055296	1.50375	0.0463446	0.216428	0.033349	0.245443	0.019236	4.04785	0.0516739
0.44721	0.0376658	11.4252	0.055296	1.50375	0.0463446	0.218809	0.033349	0.256539	0.019236	4.04785	0.0516739
0.44721	0.0377542	11.4252	0.0554258	1.50375	0.0464534	0.218809	0.0334273	0.256539	0.0192811	4.04785	0.0517952
0.44721	0.0377542	11.5559	0.0554258	1.50375	0.0464534	0.218809	0.0334273	0.256539	0.0192811	4.06962	0.0517952
0.44721	0.0378426	11.5559	0.0555556	1.50375	0.0465622	0.218809	0.0335056	0.256539	0.0193263	4.06962	0.0519165
0.44721	0.0378426	11.5559	0.0555556	1.50375	0.0465622	0.218809	0.0335056	0.256539	0.0193263	4.06962	0.0519165
0.44721	0.037931	11.5559	0.0556854	1.50375	0.046671	0.218809	0.0335838	0.256539	0.0193714	4.06962	0.0520378
0.44721	0.037931	11.5559	0.0556854	1.50464	0.046671	0.218809	0.0335838	0.256539	0.0193714	4.06962	0.0520378
0.44721	0.0380195	11.5559	0.0558152	1.50464	0.0467798	0.218809	0.0336621	0.256539	0.0194166	4.06962	0.0521591
0.454529	0.0380195	11.5559	0.0558152	1.50464	0.0467798	0.218809	0.0336621	0.260503	0.0194166	4.06962	0.0521591
0.454529	0.0381079	11.5559	0.055945	1.50464	0.0468886	0.218809	0.0337404	0.260503	0.0194618	4.06962	0.0522804
0.454529	0.0381079	11.5559	0.055945	1.50464	0.0468886	0.222683	0.0337404	0.260503	0.0194618	4.06962	0.0522804
0.454529	0.0381963	11.5559	0.0560748	1.50464	0.0469974	0.222683	0.0338187	0.260503	0.0195069	4.06962	0.0524017
0.454529	0.0381963	11.5559	0.0560748	1.50464	0.0469974	0.222683	0.0338187	0.260503	0.0195069	4.06962	0.0524017
0.454529	0.0382847	11.5559	0.0562046	1.50464	0.0471062	0.222683	0.033897	0.260503	0.0195521	4.06962	0.052523
0.454529	0.0382847	11.5559	0.0562046	1.50464	0.0471062	0.222683	0.033897	0.260503	0.0195521	4.09396	0.052523
0.454529	0.0383731	11.5559	0.0563344	1.50464	0.047215	0.222683	0.0339753	0.260503	0.0195972	4.09396	0.0526443
0.454529	0.0383731	11.5559	0.0563344	1.50464	0.047215	0.222683	0.0339753	0.260503	0.0195972	4.09396	0.0526443
0.454529	0.0384615	11.5559	0.0564642	1.50464	0.0473238	0.222683	0.0340535	0.260503	0.0196424	4.09396	0.0527656
0.464458	0.0384615	11.5566	0.0564642	1.54172	0.0473238	0.222683	0.0340535	0.261988	0.0196424	4.09396	0.0527656
0.464458	0.03855	11.5566	0.056594	1.54172	0.0474326	0.222683	0.0341318	0.261988	0.0196875	4.09396	0.0528869
0.464458	0.03855	11.5566	0.056594	1.54172	0.0474326	0.224117	0.0341318	0.261988	0.0196875	4.09396	0.0528869
0.464458	0.0386384	11.5566	0.0567238	1.54172	0.0475413	0.224117	0.0342101	0.261988	0.0197327	4.09396	0.0530082
0.464458	0.0386384	11.5566	0.0567238	1.54172	0.0475413	0.224117	0.0342101	0.261988	0.0197327	4.09396	0.0530082
0.464458	0.0387268	11.5566	0.0568536	1.54172	0.0476501	0.224117	0.0342884	0.261988	0.0197778	4.09396	0.0531295
0.464458	0.0387268	11.5566	0.0568536	1.54172	0.0476501	0.224117	0.0342884	0.261988	0.0197778	4.09396	0.0531295
0.464458	0.0388152	11.5566	0.0569834	1.54172	0.0477589	0.224117	0.0343667	0.261988	0.019823	4.09396	0.0532508
0.464458	0.0388152	11.5566	0.0569834	1.54172	0.0477589	0.224117	0.0343667	0.261988	0.019823	4.15344	0.0532508
0.464458	0.0389036	11.5566	0.0571132	1.54172	0.0478677	0.224117	0.034445	0.261988	0.0198681	4.15344	0.0533721
0.464458	0.0389036	11.5566	0.0571132	1.54172	0.0478677	0.224117	0.034445	0.261988	0.0198681	4.15344	0.0533721
0.464458	0.038992	11.5566	0.057243	1.54172	0.0479765	0.224117	0.0345233	0.261988	0.0199133	4.15344	0.0534934
0.464458	0.038992	11.5822	0.057243	1.54172	0.0479765	0.224117	0.0345233	0.263893	0.0199133	4.15344	0.0534934
0.464458	0.0390805	11.5822	0.0573728	1.54172	0.0480853	0.224117	0.0346015	0.263893	0.0199585	4.15344	0.0536148
0.4697	0.0390805	11.5822	0.0573728	1.54172	0.0480853	0.226671	0.0346015	0.263893	0.0199585	4.15344	0.0536148
0.4697	0.0391689	11.5822	0.0575026	1.54172	0.0481941	0.226671	0.0346798	0.263893	0.0200036	4.15344	0.0537361
0.4697	0.0391689	11.5822	0.0575026	1.55873	0.0481941	0.226671	0.0346798	0.263893	0.0200036	4.15344	0.0537361
0.4697	0.0392573	11.5822	0.0576324	1.55873	0.0483029	0.226671	0.0347581	0.263893	0.0200488	4.15344	0.0538574
0.4697	0.0392573	11.5822	0.0576324	1.55873	0.0483029	0.226671	0.0347581	0.263893	0.0200488	4.15344	0.0538574
0.4697	0.0393457	11.5822	0.0577622	1.55873	0.0484117	0.226671	0.0348364	0.263893	0.0200939	4.15344	0.0539787
0.4697	0.0393457	11.5822	0.0577622	1.55873	0.0484117	0.226671	0.0348364	0.263893	0.0200939	4.27501	0.0539787
0.4697	0.0394341	11.5822	0.057892	1.55873	0.0485205	0.226671	0.0349147	0.263893	0.0201391	4.27501	0.0541
0.4697	0.0394341	11.6343	0.057892	1.55873	0.0485205	0.228126	0.0349147	0.263893	0.0201391	4.27501	0.0541
0.4697	0.0395225	11.6343	0.0580218	1.55873	0.0486292	0.228126	0.034993	0.263893	0.0201842	4.27501	0.0542213
0.482466	0.0395225	11.6343	0.0580218	1.55873	0.0486292	0.228126	0.034993	0.263893	0.0201842	4.27501	0.0542213
0.482466	0.039611	11.6343	0.0581516	1.55873	0.048738	0.228126	0.0350712	0.263893	0.0202294	4.27501	0.0543426
0.482466	0.039611	11.6343	0.0581516	1.55873	0.048738	0.228126	0.0350712	0.265351	0.0202294	4.27501	0.0543426
0.482466	0.0396994	11.6343	0.0582814	1.55873	0.0488468	0.228126	0.0351495	0.265351	0.0202745	4.27501	0.0544639
0.482466	0.0396994	11.6343	0.0582814	1.60733	0.0488468	0.228126	0.0351495	0.265351	0.0202745	4.27501	0.0544639
0.482466	0.0397878	11.6343	0.0584112	1.60733	0.0489556	0.228126	0.0352278	0.265351	0.0203197	4.27501	0.0545852
0.482466	0.0397878	11.6343	0.0584112	1.60733	0.0489556	0.228126	0.0352278	0.265351	0.0203197	4.27744	0.0545852
0.482466	0.0398762	11.6343	0.058541	1.60733	0.0490644	0.228126	0.0353061	0.265351	0.0203649	4.27744	0.0547065
0.482466	0.0398762	11.6343	0.058541	1.60733	0.0490644	0.228126	0.0353061	0.265351	0.0203649	4.27744	0.0547065
0.482466	0.0399646	11.6343	0.0586708	1.60733	0.0491732	0.228126	0.0353844	0.265351	0.02041	4.27744	0.0548278
0.482466	0.0399646	11.6837	0.0586708	1.60733	0.0491732	0.232624	0.0353844	0.265351	0.02041	4.27744	0.0548278
0.482466	0.0400531	11.6837	0.0588006	1.60733	0.049282	0.232624	0.0354627	0.265351	0.0204552	4.27744	0.0549491
0.487689	0.0400531	11.6837	0.0588006	1.60733	0.049282	0.232624	0.0354627	0.265833	0.0204552	4.27744	0.0549491
0.487689	0.0401415	11.6837	0.0589304	1.60733	0.0493908	0.232624	0.0355409	0.265833	0.0205003	4.27744	0.0550704
0.487689	0.0401415	11.6837	0.0589304	1.60733	0.0493908	0.232624	0.0355409	0.265833	0.0205003	4.27744	0.0550704
0.487689	0.0402299	11.6837	0.0590602	1.60733	0.0494996	0.232624	0.0356192	0.265833	0.0205455	4.27744	0.0551917
0.487689	0.0402299	11.6837	0.0590602	1.60733	0.0494996	0.232624	0.0356192	0.265833	0.0205455	4.28392	0.0551917
0.487689	0.0403183	11.6837	0.05919	1.60733	0.0496084	0.232624	0.0356975	0.265833	0.0205906	4.28392	0.055313
0.487689	0.0403183	11.6837	0.05919	1.61623	0.0496084	0.232624	0.0356975	0.265833	0.0205906	4.28392	0.055313
0.487689	0.0404067	11.6837	0.0593198	1.61623	0.0497171	0.232624	0.0357758	0.265833	0.0206358	4.28392	0.0554343
0.487689	0.0404067	11.6837	0.0593198	1.61623	0.0497171	0.232624	0.0357758	0.265833	0.0206358	4.28392	0.0554343
0.487689	0.0404951	11.6837	0.0594496	1.61623	0.0498259	0.232624	0.0358541	0.265833	0.0206809	4.28392	0.0555556
0.487689	0.0404951	11.6837	0.0594496	1.61623	0.0498259	0.232624	0.0358541	0.265833	0.0206809	4.28392	0.0555556
0.487689	0.0405836	11.6837	0.0595794	1.61623	0.0499347	0.232624	0.0359324	0.265833	0.0207261	4.28392	0.0556769
0.489133	0.0405836	11.6837	0.0595794	1.61623	0.0499347	0.232624	0.0359324	0.265833	0.0207261	4.28392	0.0556769
0.489133	0.040672	11.6837	0.0597092	1.61623	0.0500435	0.232624	0.0360106	0.265833	0.0207712	4.28392	0.0557982
0.489133	0.040672	11.6911	0.0597092	1.61623	0.0500435	0.235031	0.0360106	0.265833	0.0207712	4.28392	0.0557982
0.489133	0.0407604	11.6911	0.059839	1.61623	0.0501523	0.235031	0.0360889	0.265833	0.0208164	4.28392	0.0559195
0.489133	0.0407604	11.6911	0.059839	1.6186	0.0501523	0.235031	0.0360889	0.266935	0.0208164	4.30024	0.0559195
0.489133	0.0408488	11.6911	0.0599688	1.6186	0.0502611	0.235031	0.0361672	0.266935	0.0208616	4.30024	0.0560408
0.489133	0.0408488	11.6911	0.0599688	1.6186	0.0502611	0.235031	0.0361672	0.266935	0.0208616	4.30024	0.0560408
0.489133	0.0409372	11.6911	0.0600987	1.6186	0.0503699	0.235031	0.0362455	0.266935	0.0209067	4.30024	0.0561621
0.489133	0.0409372	11.6911	0.0600987	1.6186	0.0503699	0.235031	0.0362455	0.266935	0.0209067	4.30024	0.0561621
0.489133	0.0410256	11.6911	0.0602285	1.6186	0.0504787	0.235031	0.0363238	0.266935	0.0209519	4.30024	0.0562834
0.489133	0.0410256	11.6911	0.0602285	1.6186	0.0504787	0.235031	0.0363238	0.266935	0.0209519	4.30024	0.0562834
0.489133	0.0411141	11.6911	0.0603583	1.6186	0.0505875	0.235031	0.0364021	0.266935	0.020997	4.30024	0.0564047
0.489133	0.0411141	11.6911	0.0603583	1.6186	0.0505875	0.236246	0.0364021	0.266935	0.020997	4.30024	0.0564047
0.489133	0.0412025	11.6911	0.0604881	1.6186	0.0506963	0.236246	0.0364804	0.266935	0.0210422	4.30024	0.056526
0.49002	0.0412025	11.744	0.0604881	1.6186	0.0506963	0.236246	0.0364804	0.266935	0.0210422	4.30024	0.056526
0.49002	0.0412909	11.744	0.0606179	1.6186	0.050805	0.236246	0.0365586	0.266935	0.0210873	4.30024	0.0566473
0.49002	0.0412909	11.744	0.0606179	1.6186	0.050805	0.236246	0.0365586	0.286432	0.0210873	4.30024	0.0566473
0.49002	0.0413793	11.744	0.0607477	1.6186	0.0509138	0.236246	0.0366369	0.286432	0.0211325	4.30024	0.0567686
0.49002	0.0413793	11.744	0.0607477	1.6186	0.0509138	0.236246	0.0366369	0.286432	0.0211325	4.35196	0.0567686
0.49002	0.0414677	11.744	0.0608775	1.6186	0.0510226	0.236246	0.0367152	0.286432	0.0211776	4.35196	0.0568899
0.49002	0.0414677	11.744	0.0608775	1.62184	0.0510226	0.236246	0.0367152	0.286432	0.0211776	4.35196	0.0568899
0.49002	0.0415561	11.744	0.0610073	1.62184	0.0511314	0.236246	0.0367935	0.286432	0.0212228	4.35196	0.0570112
0.49002	0.0415561	11.744	0.0610073	1.62184	0.0511314	0.236246	0.0367935	0.286432	0.0212228	4.35196	0.0570112
0.49002	0.0416446	11.744	0.0611371	1.62184	0.0512402	0.236246	0.0368718	0.286432	0.0212679	4.35196	0.0571325
0.510399	0.0416446	11.744	0.0611371	1.62184	0.0512402	0.236246	0.0368718	0.286432	0.0212679	4.35196	0.0571325
0.510399	0.041733	11.744	0.0612669	1.62184	0.051349	0.236246	0.0369501	0.286432	0.0213131	4.35196	0.0572538
0.510399	0.041733	11.744	0.0612669	1.62184	0.051349	0.236416	0.0369501	0.286432	0.0213131	4.35196	0.0572538
0.510399	0.0418214	11.744	0.0613967	1.62184	0.0514578	0.236416	0.0370283	0.286432	0.0213583	4.35196	0.0573751
0.510399	0.0418214	11.8041	0.0613967	1.62184	0.0514578	0.236416	0.0370283	0.292394	0.0213583	4.35196	0.0573751
0.510399	0.0419098	11.8041	0.0615265	1.62184	0.0515666	0.236416	0.0371066	0.292394	0.0214034	4.35196	0.0574964
0.510399	0.0419098	11.8041	0.0615265	1.62184	0.0515666	0.236416	0.0371066	0.292394	0.0214034	4.36967	0.0574964
0.510399	0.0419982	11.8041	0.0616563	1.62184	0.0516754	0.236416	0.0371849	0.292394	0.0214486	4.36967	0.0576177
0.510399	0.0419982	11.8041	0.0616563	1.62184	0.0516754	0.236416	0.0371849	0.292394	0.0214486	4.36967	0.0576177
0.510399	0.0420866	11.8041	0.0617861	1.62184	0.0517842	0.236416	0.0372632	0.292394	0.0214937	4.36967	0.057739
0.510399	0.0420866	11.8041	0.0617861	1.62612	0.0517842	0.236416	0.0372632	0.292394	0.0214937	4.36967	0.057739
0.510399	0.0421751	11.8041	0.0619159	1.62612	0.051893	0.236416	0.0373415	0.292394	0.0215389	4.36967	0.0578603
0.510399	0.0421751	11.8041	0.0619159	1.62612	0.051893	0.237857	0.0373415	0.292394	0.0215389	4.36967	0.0578603
0.510399	0.0422635	11.8041	0.0620457	1.62612	0.0520017	0.237857	0.0374198	0.292394	0.021584	4.36967	0.0579816
0.519466	0.0422635	11.8069	0.0620457	1.62612	0.0520017	0.237857	0.0374198	0.292394	0.021584	4.44517	0.0579816
0.519466	0.0423519	11.8069	0.0621755	1.62612	0.0521105	0.237857	0.037498	0.292394	0.0216292	4.44517	0.0581029
0.519466	0.0423519	11.8069	0.0621755	1.62612	0.0521105	0.237857	0.037498	0.300171	0.0216292	4.44517	0.0581029
0.519466	0.0424403	11.8069	0.0623053	1.62612	0.0522193	0.237857	0.0375763	0.300171	0.0216743	4.44517	0.0582242
0.519466	0.0424403	11.8069	0.0623053	1.62612	0.0522193	0.237857	0.0375763	0.300171	0.0216743	4.44517	0.0582242
0.519466	0.0425287	11.8069	0.0624351	1.62612	0.0523281	0.237857	0.0376546	0.300171	0.0217195	4.44517	0.0583455
0.519466	0.0425287	11.8069	0.0624351	1.63667	0.0523281	0.237857	0.0376546	0.300171	0.0217195	4.44517	0.0583455
0.519466	0.0426172	11.8069	0.0625649	1.63667	0.0524369	0.237857	0.0377329	0.300171	0.0217647	4.44517	0.0584668
0.519466	0.0426172	11.8069	0.0625649	1.63667	0.0524369	0.237857	0.0377329	0.300171	0.0217647	4.44517	0.0584668
0.519466	0.0427056	11.8069	0.0626947	1.63667	0.0525457	0.237857	0.0378112	0.300171	0.0218098	4.44517	0.0585881
0.539533	0.0427056	11.8069	0.0626947	1.63667	0.0525457	0.237857	0.0378112	0.30088	0.0218098	4.48624	0.0585881
0.539533	0.042794	11.8069	0.0628245	1.63667	0.0526545	0.237857	0.0378895	0.30088	0.021855	4.48624	0.0587094
0.539533	0.042794	11.8069	0.0628245	1.63667	0.0526545	0.237857	0.0378895	0.30088	0.021855	4.48624	0.0587094
0.539533	0.0428824	11.8069	0.0629543	1.63667	0.0527633	0.237857	0.0379677	0.30088	0.0219001	4.48624	0.0588307
0.539533	0.0428824	11.8321	0.0629543	1.63667	0.0527633	0.239215	0.0379677	0.30088	0.0219001	4.48624	0.0588307
0.539533	0.0429708	11.8321	0.0630841	1.63667	0.0528721	0.239215	0.038046	0.30088	0.0219453	4.48624	0.058952
0.539533	0.0429708	11.8321	0.0630841	1.63667	0.0528721	0.239215	0.038046	0.30088	0.0219453	4.48624	0.058952
0.539533	0.0430592	11.8321	0.0632139	1.63667	0.0529809	0.239215	0.0381243	0.30088	0.0219904	4.48624	0.0590733
0.539533	0.0430592	11.8321	0.0632139	1.70253	0.0529809	0.239215	0.0381243	0.30088	0.0219904	4.48624	0.0590733
0.539533	0.0431477	11.8321	0.0633437	1.70253	0.0530896	0.239215	0.0382026	0.30088	0.0220356	4.48624	0.0591946
0.539533	0.0431477	11.8321	0.0633437	1.70253	0.0530896	0.239215	0.0382026	0.30088	0.0220356	4.48624	0.0591946
0.539533	0.0432361	11.8321	0.0634735	1.70253	0.0531984	0.239215	0.0382809	0.30088	0.0220807	4.48624	0.0593159
0.539533	0.0432361	11.8321	0.0634735	1.70253	0.0531984	0.239215	0.0382809	0.30088	0.0220807	4.48624	0.0593159
0.539533	0.0433245	11.8321	0.0636033	1.70253	0.0533072	0.239215	0.0383592	0.30088	0.0221259	4.48624	0.0594372
0.543841	0.0433245	11.9395	0.0636033	1.70253	0.0533072	0.24044	0.0383592	0.312952	0.0221259	4.50875	0.0594372
0.543841	0.0434129	11.9395	0.0637331	1.70253	0.053416	0.24044	0.0384375	0.312952	0.022171	4.50875	0.0595585
0.543841	0.0434129	11.9395	0.0637331	1.70253	0.053416	0.24044	0.0384375	0.312952	0.022171	4.50875	0.0595585
0.543841	0.0435013	11.9395	0.0638629	1.70253	0.0535248	0.24044	0.0385157	0.312952	0.0222162	4.50875	0.0596798
0.543841	0.0435013	11.9395	0.0638629	1.70253	0.0535248	0.24044	0.0385157	0.312952	0.0222162	4.50875	0.0596798
0.543841	0.0435897	11.9395	0.0639927	1.70253	0.0536336	0.24044	0.038594	0.312952	0.0222614	4.50875	0.0598011
0.543841	0.0435897	11.9395	0.0639927	1.70253	0.0536336	0.24044	0.038594	0.312952	0.0222614	4.50875	0.0598011
0.543841	0.0436782	11.9395	0.0641225	1.70253	0.0537424	0.24044	0.0386723	0.312952	0.0223065	4.50875	0.0599224
0.543841	0.0436782	11.9395	0.0641225	1.70253	0.0537424	0.24044	0.0386723	0.312952	0.0223065	4.50875	0.0599224
0.543841	0.0437666	11.9395	0.0642523	1.70253	0.0538512	0.24044	0.0387506	0.312952	0.0223517	4.50875	0.0600437
0.543841	0.0437666	11.9784	0.0642523	1.70385	0.0538512	0.24044	0.0387506	0.312952	0.0223517	4.51814	0.0600437
0.543841	0.043855	11.9784	0.0643821	1.70385	0.05396	0.24044	0.0388289	0.312952	0.0223968	4.51814	0.060165
0.547385	0.043855	11.9784	0.0643821	1.70385	0.05396	0.244499	0.0388289	0.312952	0.0223968	4.51814	0.060165
0.547385	0.0439434	11.9784	0.0645119	1.70385	0.0540688	0.244499	0.0389072	0.312952	0.022442	4.51814	0.0602863
0.547385	0.0439434	11.9784	0.0645119	1.70385	0.0540688	0.244499	0.0389072	0.316652	0.022442	4.51814	0.0602863
0.547385	0.0440318	11.9784	0.0646417	1.70385	0.0541775	0.244499	0.0389854	0.316652	0.0224871	4.51814	0.0604076
0.547385	0.0440318	11.9784	0.0646417	1.70385	0.0541775	0.244499	0.0389854	0.316652	0.0224871	4.51814	0.0604076
0.547385	0.0441202	11.9784	0.0647715	1.70385	0.0542863	0.244499	0.0390637	0.316652	0.0225323	4.51814	0.0605289
0.547385	0.0441202	11.9784	0.0647715	1.70385	0.0542863	0.244499	0.0390637	0.316652	0.0225323	4.51814	0.0605289
0.547385	0.0442087	11.9784	0.0649013	1.70385	0.0543951	0.244499	0.039142	0.316652	0.0225774	4.51814	0.0606502
0.547385	0.0442087	11.9784	0.0649013	1.70385	0.0543951	0.244499	0.039142	0.316652	0.0225774	4.51814	0.0606502
0.547385	0.0442971	11.9784	0.0650312	1.70385	0.0545039	0.244499	0.0392203	0.316652	0.0226226	4.51814	0.0607715
0.547385	0.0442971	12.0376	0.0650312	1.7199	0.0545039	0.244499	0.0392203	0.316652	0.0226226	4.51814	0.0607715
0.547385	0.0443855	12.0376	0.065161	1.7199	0.0546127	0.244499	0.0392986	0.316652	0.0226678	4.51814	0.0608928
0.549071	0.0443855	12.0376	0.065161	1.7199	0.0546127	0.244499	0.0392986	0.316652	0.0226678	4.51814	0.0608928
0.549071	0.0444739	12.0376	0.0652908	1.7199	0.0547215	0.244499	0.0393769	0.316652	0.0227129	4.51814	0.0610141
0.549071	0.0444739	12.0376	0.0652908	1.7199	0.0547215	0.244499	0.0393769	0.316652	0.0227129	4.52677	0.0610141
0.549071	0.0445623	12.0376	0.0654206	1.7199	0.0548303	0.244499	0.0394551	0.316652	0.0227581	4.52677	0.0611354
0.549071	0.0445623	12.0376	0.0654206	1.7199	0.0548303	0.248665	0.0394551	0.317003	0.0227581	4.52677	0.0611354
0.549071	0.0446508	12.0376	0.0655504	1.7199	0.0549391	0.248665	0.0395334	0.317003	0.0228032	4.52677	0.0612567
0.549071	0.0446508	12.0376	0.0655504	1.7199	0.0549391	0.248665	0.0395334	0.317003	0.0228032	4.52677	0.0612567
0.549071	0.0447392	12.0376	0.0656802	1.7199	0.0550479	0.248665	0.0396117	0.317003	0.0228484	4.52677	0.061378
0.549071	0.0447392	12.0376	0.0656802	1.7199	0.0550479	0.248665	0.0396117	0.317003	0.0228484	4.52677	0.061378
0.549071	0.0448276	12.0376	0.06581	1.7199	0.0551567	0.248665	0.03969	0.317003	0.0228935	4.52677	0.0614993
0.549071	0.0448276	12.0376	0.06581	1.7199	0.0551567	0.248665	0.03969	0.317003	0.0228935	4.52677	0.0614993
0.549071	0.044916	12.0376	0.0659398	1.7199	0.0552654	0.248665	0.0397683	0.317003	0.0229387	4.52677	0.0616206
0.549071	0.044916	12.0794	0.0659398	1.7199	0.0552654	0.248665	0.0397683	0.317003	0.0229387	4.54692	0.0616206
0.549071	0.0450044	12.0794	0.0660696	1.7199	0.0553742	0.248665	0.0398466	0.317003	0.0229838	4.54692	0.0617419
0.549726	0.0450044	12.0794	0.0660696	1.7199	0.0553742	0.248665	0.0398466	0.318115	0.0229838	4.54692	0.0617419
0.549726	0.0450928	12.0794	0.0661994	1.7199	0.055483	0.248665	0.0399248	0.318115	0.023029	4.54692	0.0618632
0.549726	0.0450928	12.0794	0.0661994	1.73808	0.055483	0.251674	0.0399248	0.318115	0.023029	4.54692	0.0618632
0.549726	0.0451813	12.0794	0.0663292	1.73808	0.0555918	0.251674	0.0400031	0.318115	0.0230741	4.54692	0.0619845
0.549726	0.0451813	12.0794	0.0663292	1.73808	0.0555918	0.251674	0.0400031	0.318115	0.0230741	4.54692	0.0619845
0.549726	0.0452697	12.0794	0.066459	1.73808	0.0557006	0.251674	0.0400814	0.318115	0.0231193	4.54692	0.0621058
0.549726	0.0452697	12.0794	0.066459	1.73808	0.0557006	0.251674	0.0400814	0.318115	0.0231193	4.54692	0.0621058
0.549726	0.0453581	12.0794	0.0665888	1.73808	0.0558094	0.251674	0.0401597	0.318115	0.0231645	4.54692	0.0622271
0.549726	0.0453581	12.0794	0.0665888	1.73808	0.0558094	0.251674	0.0401597	0.31923	0.0231645	4.66991	0.0622271
0.549726	0.0454465	12.0794	0.0667186	1.73808	0.0559182	0.251674	0.040238	0.31923	0.0232096	4.66991	0.0623484
0.549726	0.0454465	12.0794	0.0667186	1.73808	0.0559182	0.251674	0.040238	0.31923	0.0232096	4.66991	0.0623484
0.549726	0.0455349	12.0794	0.0668484	1.73808	0.056027	0.251674	0.0403163	0.31923	0.0232548	4.66991	0.0624697
0.576257	0.0455349	12.228	0.0668484	1.73808	0.056027	0.251674	0.0403163	0.31923	0.0232548	4.66991	0.0624697
0.576257	0.0456233	12.228	0.0669782	1.73808	0.0561358	0.251674	0.0403946	0.31923	0.0232999	4.66991	0.062591
0.576257	0.0456233	12.228	0.0669782	1.73808	0.0561358	0.255005	0.0403946	0.31923	0.0232999	4.66991	0.062591
0.576257	0.0457118	12.228	0.067108	1.73808	0.0562446	0.255005	0.0404728	0.31923	0.0233451	4.66991	0.0627123
0.576257	0.0457118	12.228	0.067108	1.73808	0.0562446	0.255005	0.0404728	0.31923	0.0233451	4.66991	0.0627123
0.576257	0.0458002	12.228	0.0672378	1.73808	0.0563534	0.255005	0.0405511	0.31923	0.0233902	4.66991	0.0628336
0.576257	0.0458002	12.228	0.0672378	1.74251	0.0563534	0.255005	0.0405511	0.31923	0.0233902	4.66991	0.0628336
0.576257	0.0458886	12.228	0.0673676	1.74251	0.0564621	0.255005	0.0406294	0.31923	0.0234354	4.66991	0.0629549
0.576257	0.0458886	12.228	0.0673676	1.74251	0.0564621	0.255005	0.0406294	0.327938	0.0234354	4.81698	0.0629549
0.576257	0.045977	12.228	0.0674974	1.74251	0.0565709	0.255005	0.0407077	0.327938	0.0234805	4.81698	0.0630762
0.576257	0.045977	12.228	0.0674974	1.74251	0.0565709	0.255005	0.0407077	0.327938	0.0234805	4.81698	0.0630762
0.576257	0.0460654	12.228	0.0676272	1.74251	0.0566797	0.255005	0.040786	0.327938	0.0235257	4.81698	0.0631975
0.576257	0.0460654	12.228	0.0676272	1.74251	0.0566797	0.255005	0.040786	0.327938	0.0235257	4.81698	0.0631975
0.576257	0.0461538	12.228	0.067757	1.74251	0.0567885	0.255005	0.0408643	0.327938	0.0235708	4.81698	0.0633188
0.576257	0.0461538	12.2288	0.067757	1.74251	0.0567885	0.265212	0.0408643	0.327938	0.0235708	4.81698	0.0633188
0.576257	0.0462423	12.2288	0.0678868	1.74251	0.0568973	0.265212	0.0409425	0.327938	0.023616	4.81698	0.0634401
0.581389	0.0462423	12.2288	0.0678868	1.74251	0.0568973	0.265212	0.0409425	0.327938	0.023616	4.81698	0.0634401
0.581389	0.0463307	12.2288	0.0680166	1.74251	0.0570061	0.265212	0.0410208	0.327938	0.0236612	4.81698	0.0635614
0.581389	0.0463307	12.2288	0.0680166	1.81223	0.0570061	0.265212	0.0410208	0.329206	0.0236612	4.81698	0.0635614
0.581389	0.0464191	12.2288	0.0681464	1.81223	0.0571149	0.265212	0.0410991	0.329206	0.0237063	4.81698	0.0636827
0.581389	0.0464191	12.2288	0.0681464	1.81223	0.0571149	0.265212	0.0410991	0.329206	0.0237063	4.81698	0.0636827
0.581389	0.0465075	12.2288	0.0682762	1.81223	0.0572237	0.265212	0.0411774	0.329206	0.0237515	4.81698	0.063804
0.581389	0.0465075	12.2975	0.0682762	1.81223	0.0572237	0.265212	0.0411774	0.329206	0.0237515	4.82437	0.063804
0.581389	0.0465959	12.2975	0.068406	1.81223	0.0573325	0.265212	0.0412557	0.329206	0.0237966	4.82437	0.0639253
0.581389	0.0465959	12.2975	0.068406	1.81223	0.0573325	0.265212	0.0412557	0.329206	0.0237966	4.82437	0.0639253
0.581389	0.0466844	12.2975	0.0685358	1.81223	0.0574413	0.265212	0.041334	0.329206	0.0238418	4.82437	0.0640466
0.581389	0.0466844	12.2975	0.0685358	1.81223	0.0574413	0.265212	0.041334	0.329206	0.0238418	4.82437	0.0640466
0.581389	0.0467728	12.2975	0.0686656	1.81223	0.05755	0.265212	0.0414122	0.329206	0.0238869	4.82437	0.0641679
0.581389	0.0467728	12.2975	0.0686656	1.81223	0.05755	0.265212	0.0414122	0.334701	0.0238869	4.82437	0.0641679
0.581389	0.0468612	12.2975	0.0687954	1.81223	0.0576588	0.265212	0.0414905	0.334701	0.0239321	4.82437	0.0642892
0.586442	0.0468612	12.2975	0.0687954	1.83834	0.0576588	0.265212	0.0414905	0.334701	0.0239321	4.82437	0.0642892
0.586442	0.0469496	12.2975	0.0689252	1.83834	0.0577676	0.265212	0.0415688	0.334701	0.0239772	4.82437	0.0644105
0.586442	0.0469496	12.2975	0.0689252	1.83834	0.0577676	0.266247	0.0415688	0.334701	0.0239772	4.82437	0.0644105
0.586442	0.047038	12.2975	0.069055	1.83834	0.0578764	0.266247	0.0416471	0.334701	0.0240224	4.82437	0.0645318
0.586442	0.047038	12.2975	0.069055	1.83834	0.0578764	0.266247	0.0416471	0.334701	0.0240224	4.82437	0.0645318
0.586442	0.0471264	12.2975	0.0691848	1.83834	0.0579852	0.266247	0.0417254	0.334701	0.0240676	4.82437	0.0646531
0.586442	0.0471264	12.3789	0.0691848	1.83834	0.0579852	0.266247	0.0417254	0.334701	0.0240676	4.84401	0.0646531
0.586442	0.0472149	12.3789	0.0693146	1.83834	0.058094	0.266247	0.0418037	0.334701	0.0241127	4.84401	0.0647744
0.586442	0.0472149	12.3789	0.0693146	1.83834	0.058094	0.266247	0.0418037	0.334701	0.0241127	4.84401	0.0647744
0.586442	0.0473033	12.3789	0.0694444	1.83834	0.0582028	0.266247	0.0418819	0.334701	0.0241579	4.84401	0.0648957
0.586442	0.0473033	12.3789	0.0694444	1.83834	0.0582028	0.266858	0.0418819	0.334701	0.0241579	4.84401	0.0648957
0.586442	0.0473917	12.3789	0.0695742	1.83834	0.0583116	0.266858	0.0419602	0.334701	0.024203	4.84401	0.065017
0.592383	0.0473917	12.3789	0.0695742	1.83834	0.0583116	0.266858	0.0419602	0.335158	0.024203	4.84401	0.065017
0.592383	0.0474801	12.3789	0.069704	1.83834	0.0584204	0.266858	0.0420385	0.335158	0.0242482	4.84401	0.0651383
0.592383	0.0474801	12.3789	0.069704	1.83834	0.0584204	0.266858	0.0420385	0.335158	0.0242482	4.84401	0.0651383
0.592383	0.0475685	12.3789	0.0698339	1.83834	0.0585292	0.266858	0.0421168	0.335158	0.0242933	4.84401	0.0652596
0.592383	0.0475685	12.3789	0.0698339	1.85651	0.0585292	0.266858	0.0421168	0.335158	0.0242933	4.84401	0.0652596
0.592383	0.0476569	12.3789	0.0699637	1.85651	0.0586379	0.266858	0.0421951	0.335158	0.0243385	4.84401	0.0653809
0.592383	0.0476569	12.3789	0.0699637	1.85651	0.0586379	0.266858	0.0421951	0.335158	0.0243385	4.86509	0.0653809
0.592383	0.0477454	12.3789	0.0700935	1.85651	0.0587467	0.266858	0.0422734	0.335158	0.0243836	4.86509	0.0655022
0.592383	0.0477454	12.3789	0.0700935	1.85651	0.0587467	0.267937	0.0422734	0.335158	0.0243836	4.86509	0.0655022
0.592383	0.0478338	12.3789	0.0702233	1.85651	0.0588555	0.267937	0.0423517	0.335158	0.0244288	4.86509	0.0656235
0.592383	0.0478338	12.3824	0.0702233	1.85651	0.0588555	0.267937	0.0423517	0.335158	0.0244288	4.86509	0.0656235
0.592383	0.0479222	12.3824	0.0703531	1.85651	0.0589643	0.267937	0.0424299	0.335158	0.0244739	4.86509	0.0657448
0.595172	0.0479222	12.3824	0.0703531	1.85651	0.0589643	0.267937	0.0424299	0.336751	0.0244739	4.86509	0.0657448
0.595172	0.0480106	12.3824	0.0704829	1.85651	0.0590731	0.267937	0.0425082	0.336751	0.0245191	4.86509	0.0658661
0.595172	0.0480106	12.3824	0.0704829	1.85651	0.0590731	0.267937	0.0425082	0.336751	0.0245191	4.86509	0.0658661
0.595172	0.048099	12.3824	0.0706127	1.85651	0.0591819	0.267937	0.0425865	0.336751	0.0245643	4.86509	0.0659874
0.595172	0.048099	12.3824	0.0706127	1.85651	0.0591819	0.267937	0.0425865	0.336751	0.0245643	4.86509	0.0659874
0.595172	0.0481874	12.3824	0.0707425	1.85651	0.0592907	0.267937	0.0426648	0.336751	0.0246094	4.86509	0.0661087
0.595172	0.0481874	12.3824	0.0707425	1.85651	0.0592907	0.269236	0.0426648	0.336751	0.0246094	4.93003	0.0661087
0.595172	0.0482759	12.3824	0.0708723	1.85651	0.0593995	0.269236	0.0427431	0.336751	0.0246546	4.93003	0.06623
0.595172	0.0482759	12.4063	0.0708723	1.85651	0.0593995	0.269236	0.0427431	0.339075	0.0246546	4.93003	0.06623
0.595172	0.0483643	12.4063	0.0710021	1.85651	0.0595083	0.269236	0.0428214	0.339075	0.0246997	4.93003	0.0663513
0.595172	0.0483643	12.4063	0.0710021	1.85651	0.0595083	0.269236	0.0428214	0.339075	0.0246997	4.93003	0.0663513
0.595172	0.0484527	12.4063	0.0711319	1.85651	0.0596171	0.269236	0.0428996	0.339075	0.0247449	4.93003	0.0664726
0.595172	0.0484527	12.4063	0.0711319	1.86653	0.0596171	0.269236	0.0428996	0.339075	0.0247449	4.93003	0.0664726
0.595172	0.0485411	12.4063	0.0712617	1.86653	0.0597258	0.269236	0.0429779	0.339075	0.02479	4.93003	0.0665939
0.596876	0.0485411	12.4063	0.0712617	1.86653	0.0597258	0.269236	0.0429779	0.339075	0.02479	4.93003	0.0665939
0.596876	0.0486295	12.4063	0.0713915	1.86653	0.0598346	0.269236	0.0430562	0.339075	0.0248352	4.93003	0.0667152
0.596876	0.0486295	12.4063	0.0713915	1.86653	0.0598346	0.269236	0.0430562	0.339075	0.0248352	4.93003	0.0667152
0.596876	0.0487179	12.4063	0.0715213	1.86653	0.0599434	0.269236	0.0431345	0.339075	0.0248803	4.93003	0.0668365
0.596876	0.0487179	12.6104	0.0715213	1.86653	0.0599434	0.271363	0.0431345	0.3398	0.0248803	4.97214	0.0668365
0.596876	0.0488064	12.6104	0.0716511	1.86653	0.0600522	0.271363	0.0432128	0.3398	0.0249255	4.97214	0.0669578
0.596876	0.0488064	12.6104	0.0716511	1.86653	0.0600522	0.271363	0.0432128	0.3398	0.0249255	4.97214	0.0669578
0.596876	0.0488948	12.6104	0.0717809	1.86653	0.060161	0.271363	0.0432911	0.3398	0.0249706	4.97214	0.0670791
0.596876	0.0488948	12.6104	0.0717809	1.86653	0.060161	0.271363	0.0432911	0.3398	0.0249706	4.97214	0.0670791
0.596876	0.0489832	12.6104	0.0719107	1.86653	0.0602698	0.271363	0.0433693	0.3398	0.0250158	4.97214	0.0672004
0.596876	0.0489832	12.6104	0.0719107	1.87326	0.0602698	0.271363	0.0433693	0.3398	0.0250158	4.97214	0.0672004
0.596876	0.0490716	12.6104	0.0720405	1.87326	0.0603786	0.271363	0.0434476	0.3398	0.025061	4.97214	0.0673217
0.596876	0.0490716	12.6178	0.0720405	1.87326	0.0603786	0.271363	0.0434476	0.3398	0.025061	4.97214	0.0673217
0.596876	0.04916	12.6178	0.0721703	1.87326	0.0604874	0.271363	0.0435259	0.3398	0.0251061	4.97214	0.067443
0.596876	0.04916	12.6178	0.0721703	1.87326	0.0604874	0.271363	0.0435259	0.3398	0.0251061	4.97214	0.067443
0.596876	0.0492485	12.6178	0.0723001	1.87326	0.0605962	0.271363	0.0436042	0.3398	0.0251513	4.97214	0.0675643
0.6291	0.0492485	12.6178	0.0723001	1.87326	0.0605962	0.273222	0.0436042	0.3398	0.0251513	4.97214	0.0675643
0.6291	0.0493369	12.6178	0.0724299	1.87326	0.060705	0.273222	0.0436825	0.3398	0.0251964	4.97214	0.0676856
0.6291	0.0493369	12.6178	0.0724299	1.87326	0.060705	0.273222	0.0436825	0.3398	0.0251964	4.97214	0.0676856
0.6291	0.0494253	12.6178	0.0725597	1.87326	0.0608138	0.273222	0.0437608	0.3398	0.0252416	4.97214	0.0678069
0.6291	0.0494253	12.6178	0.0725597	1.87326	0.0608138	0.273222	0.0437608	0.34186	0.0252416	5.01816	0.0678069
0.6291	0.0495137	12.6178	0.0726895	1.87326	0.0609225	0.273222	0.043839	0.34186	0.0252867	5.01816	0.0679282
0.6291	0.0495137	12.6178	0.0726895	1.87326	0.0609225	0.273222	0.043839	0.34186	0.0252867	5.01816	0.0679282
0.6291	0.0496021	12.6178	0.0728193	1.87326	0.0610313	0.273222	0.0439173	0.34186	0.0253319	5.01816	0.0680495
0.6291	0.0496021	12.6178	0.0728193	1.87326	0.0610313	0.273222	0.0439173	0.34186	0.0253319	5.01816	0.0680495
0.6291	0.0496905	12.6178	0.0729491	1.87326	0.0611401	0.273222	0.0439956	0.34186	0.025377	5.01816	0.0681708
0.638492	0.0496905	12.6224	0.0729491	1.96095	0.0611401	0.27435	0.0439956	0.34186	0.025377	5.01816	0.0681708
0.638492	0.049779	12.6224	0.0730789	1.96095	0.0612489	0.27435	0.0440739	0.34186	0.0254222	5.01816	0.0682921
0.638492	0.049779	12.6224	0.0730789	1.96095	0.0612489	0.27435	0.0440739	0.34186	0.0254222	5.01816	0.0682921
0.638492	0.0498674	12.6224	0.0732087	1.96095	0.0613577	0.27435	0.0441522	0.34186	0.0254674	5.01816	0.0684134
0.638492	0.0498674	12.6224	0.0732087	1.96095	0.0613577	0.27435	0.0441522	0.34186	0.0254674	5.02452	0.0684134
0.638492	0.0499558	12.6224	0.0733385	1.96095	0.0614665	0.27435	0.0442305	0.34186	0.0255125	5.02452	0.0685347
0.638492	0.0499558	12.6224	0.0733385	1.96095	0.0614665	0.27435	0.0442305	0.34186	0.0255125	5.02452	0.0685347
0.638492	0.0500442	12.6224	0.0734683	1.96095	0.0615753	0.27435	0.0443088	0.34186	0.0255577	5.02452	0.068656
0.638492	0.0500442	12.6224	0.0734683	1.96095	0.0615753	0.27435	0.0443088	0.34186	0.0255577	5.02452	0.068656
0.638492	0.0501326	12.6224	0.0735981	1.96095	0.0616841	0.27435	0.044387	0.34186	0.0256028	5.02452	0.0687773
0.654749	0.0501326	12.6224	0.0735981	1.97684	0.0616841	0.27435	0.044387	0.342968	0.0256028	5.02452	0.0687773
0.654749	0.050221	12.6224	0.0737279	1.97684	0.0617929	0.27435	0.0444653	0.342968	0.025648	5.02452	0.0688986
0.654749	0.050221	12.6909	0.0737279	1.97684	0.0617929	0.27435	0.0444653	0.342968	0.025648	5.02452	0.0688986
0.654749	0.0503095	12.6909	0.0738577	1.97684	0.0619017	0.27435	0.0445436	0.342968	0.0256931	5.02452	0.0690199
0.654749	0.0503095	12.6909	0.0738577	1.97684	0.0619017	0.280401	0.0445436	0.342968	0.0256931	5.02452	0.0690199
0.654749	0.0503979	12.6909	0.0739875	1.97684	0.0620104	0.280401	0.0446219	0.342968	0.0257383	5.02452	0.0691412
0.654749	0.0503979	12.6909	0.0739875	1.97684	0.0620104	0.280401	0.0446219	0.342968	0.0257383	5.02481	0.0691412
0.654749	0.0504863	12.6909	0.0741173	1.97684	0.0621192	0.280401	0.0447002	0.342968	0.0257834	5.02481	0.0692625
0.654749	0.0504863	12.6909	0.0741173	1.97684	0.0621192	0.280401	0.0447002	0.342968	0.0257834	5.02481	0.0692625
0.654749	0.0505747	12.6909	0.0742471	1.97684	0.062228	0.280401	0.0447785	0.342968	0.0258286	5.02481	0.0693838
0.654749	0.0505747	12.711	0.0742471	1.97684	0.062228	0.280401	0.0447785	0.342968	0.0258286	5.02481	0.0693838
0.654749	0.0506631	12.711	0.0743769	1.97684	0.0623368	0.280401	0.0448567	0.342968	0.0258737	5.02481	0.0695051
0.654749	0.0506631	12.711	0.0743769	2.00501	0.0623368	0.280401	0.0448567	0.343214	0.0258737	5.02481	0.0695051
0.654749	0.0507515	12.711	0.0745067	2.00501	0.0624456	0.280401	0.044935	0.343214	0.0259189	5.02481	0.0696264
0.654749	0.0507515	12.711	0.0745067	2.00501	0.0624456	0.280401	0.044935	0.343214	0.0259189	5.02481	0.0696264
0.654749	0.05084	12.711	0.0746366	2.00501	0.0625544	0.280401	0.0450133	0.343214	0.0259641	5.02481	0.0697477
0.655168	0.05084	12.711	0.0746366	2.00501	0.0625544	0.280401	0.0450133	0.343214	0.0259641	5.02481	0.0697477
0.655168	0.0509284	12.711	0.0747664	2.00501	0.0626632	0.280401	0.0450916	0.343214	0.0260092	5.02481	0.069869
0.655168	0.0509284	12.711	0.0747664	2.00501	0.0626632	0.281746	0.0450916	0.343214	0.0260092	5.02481	0.069869
0.655168	0.0510168	12.711	0.0748962	2.00501	0.062772	0.281746	0.0451699	0.343214	0.0260544	5.02481	0.0699903
0.655168	0.0510168	12.7317	0.0748962	2.00501	0.062772	0.281746	0.0451699	0.343214	0.0260544	5.06224	0.0699903
0.655168	0.0511052	12.7317	0.075026	2.00501	0.0628808	0.281746	0.0452482	0.343214	0.0260995	5.06224	0.0701116
0.655168	0.0511052	12.7317	0.075026	2.01058	0.0628808	0.281746	0.0452482	0.343214	0.0260995	5.06224	0.0701116
0.655168	0.0511936	12.7317	0.0751558	2.01058	0.0629896	0.281746	0.0453264	0.343214	0.0261447	5.06224	0.0702329
0.655168	0.0511936	12.7317	0.0751558	2.01058	0.0629896	0.281746	0.0453264	0.343333	0.0261447	5.06224	0.0702329
0.655168	0.0512821	12.7317	0.0752856	2.01058	0.0630983	0.281746	0.0454047	0.343333	0.0261898	5.06224	0.0703542
0.655168	0.0512821	12.7317	0.0752856	2.01058	0.0630983	0.281746	0.0454047	0.343333	0.0261898	5.06224	0.0703542
0.655168	0.0513705	12.7317	0.0754154	2.01058	0.0632071	0.281746	0.045483	0.343333	0.026235	5.06224	0.0704755
0.655168	0.0513705	12.7317	0.0754154	2.01058	0.0632071	0.281951	0.045483	0.343333	0.026235	5.06224	0.0704755
0.655168	0.0514589	12.7317	0.0755452	2.01058	0.0633159	0.281951	0.0455613	0.343333	0.0262801	5.06224	0.0705968
0.655168	0.0514589	12.7317	0.0755452	2.01058	0.0633159	0.281951	0.0455613	0.343333	0.0262801	5.06224	0.0705968
0.655168	0.0515473	12.7317	0.075675	2.01058	0.0634247	0.281951	0.0456396	0.343333	0.0263253	5.06224	0.0707181
0.655687	0.0515473	12.7765	0.075675	2.01058	0.0634247	0.281951	0.0456396	0.343333	0.0263253	5.14482	0.0707181
0.655687	0.0516357	12.7765	0.0758048	2.01058	0.0635335	0.281951	0.0457179	0.343333	0.0263705	5.14482	0.0708394
0.655687	0.0516357	12.7765	0.0758048	2.01608	0.0635335	0.281951	0.0457179	0.343333	0.0263705	5.14482	0.0708394
0.655687	0.0517241	12.7765	0.0759346	2.01608	0.0636423	0.281951	0.0457961	0.343333	0.0264156	5.14482	0.0709607
0.655687	0.0517241	12.7765	0.0759346	2.01608	0.0636423	0.281951	0.0457961	0.344035	0.0264156	5.14482	0.0709607
0.655687	0.0518126	12.7765	0.0760644	2.01608	0.0637511	0.281951	0.0458744	0.344035	0.0264608	5.14482	0.071082
0.655687	0.0518126	12.7765	0.0760644	2.01608	0.0637511	0.281951	0.0458744	0.344035	0.0264608	5.14482	0.071082
0.655687	0.051901	12.7765	0.0761942	2.01608	0.0638599	0.281951	0.0459527	0.344035	0.0265059	5.14482	0.0712033
0.655687	0.051901	12.7765	0.0761942	2.01608	0.0638599	0.283172	0.0459527	0.344035	0.0265059	5.14482	0.0712033
0.655687	0.0519894	12.7765	0.076324	2.01608	0.0639687	0.283172	0.046031	0.344035	0.0265511	5.14482	0.0713246
0.655687	0.0519894	12.8078	0.076324	2.01608	0.0639687	0.283172	0.046031	0.344035	0.0265511	5.14482	0.0713246
0.655687	0.0520778	12.8078	0.0764538	2.01608	0.0640775	0.283172	0.0461093	0.344035	0.0265962	5.14482	0.0714459
0.656311	0.0520778	12.8078	0.0764538	2.01608	0.0640775	0.283172	0.0461093	0.344035	0.0265962	5.14482	0.0714459
0.656311	0.0521662	12.8078	0.0765836	2.01608	0.0641862	0.283172	0.0461876	0.344035	0.0266414	5.14482	0.0715672
0.656311	0.0521662	12.8078	0.0765836	2.01608	0.0641862	0.283172	0.0461876	0.344035	0.0266414	5.14482	0.0715672
0.656311	0.0522546	12.8078	0.0767134	2.01608	0.064295	0.283172	0.0462659	0.344035	0.0266865	5.14482	0.0716885
0.656311	0.0522546	12.8078	0.0767134	2.02169	0.064295	0.284482	0.0462659	0.344035	0.0266865	5.14482	0.0716885
0.656311	0.0523431	12.8078	0.0768432	2.02169	0.0644038	0.284482	0.0463441	0.344035	0.0267317	5.14482	0.0718098
0.656311	0.0523431	12.8078	0.0768432	2.02169	0.0644038	0.284482	0.0463441	0.350727	0.0267317	5.15365	0.0718098
0.656311	0.0524315	12.8078	0.076973	2.02169	0.0645126	0.284482	0.0464224	0.350727	0.0267768	5.15365	0.0719311
0.658211	0.0524315	12.8078	0.076973	2.02169	0.0645126	0.284482	0.0464224	0.350727	0.0267768	5.15365	0.0719311
0.658211	0.0525199	12.8078	0.0771028	2.02169	0.0646214	0.284482	0.0465007	0.350727	0.026822	5.15365	0.0720524
0.658211	0.0525199	12.8078	0.0771028	2.02169	0.0646214	0.284482	0.0465007	0.350727	0.026822	5.15365	0.0720524
0.658211	0.0526083	12.8078	0.0772326	2.02169	0.0647302	0.284482	0.046579	0.350727	0.0268672	5.15365	0.0721737
0.658211	0.0526083	12.8668	0.0772326	2.02169	0.0647302	0.284482	0.046579	0.350727	0.0268672	5.15365	0.0721737
0.658211	0.0526967	12.8668	0.0773624	2.02169	0.064839	0.284482	0.0466573	0.350727	0.0269123	5.15365	0.072295
0.658211	0.0526967	12.8668	0.0773624	2.02169	0.064839	0.284482	0.0466573	0.352484	0.0269123	5.15365	0.072295
0.658211	0.0527851	12.8668	0.0774922	2.02169	0.0649478	0.284482	0.0467356	0.352484	0.0269575	5.15365	0.0724163
0.672561	0.0527851	12.8668	0.0774922	2.03671	0.0649478	0.284793	0.0467356	0.352484	0.0269575	5.15365	0.0724163
0.672561	0.0528736	12.8668	0.077622	2.03671	0.0650566	0.284793	0.0468138	0.352484	0.0270026	5.15365	0.0725376
0.672561	0.0528736	12.8668	0.077622	2.03671	0.0650566	0.284793	0.0468138	0.352484	0.0270026	5.35526	0.0725376
0.672561	0.052962	12.8668	0.0777518	2.03671	0.0651654	0.284793	0.0468921	0.352484	0.0270478	5.35526	0.0726589
0.672561	0.052962	12.8668	0.0777518	2.03671	0.0651654	0.284793	0.0468921	0.352484	0.0270478	5.35526	0.0726589
0.672561	0.0530504	12.8668	0.0778816	2.03671	0.0652742	0.284793	0.0469704	0.352484	0.0270929	5.35526	0.0727802
0.672561	0.0530504	12.8668	0.0778816	2.03671	0.0652742	0.284793	0.0469704	0.352484	0.0270929	5.35526	0.0727802
0.672561	0.0531388	12.8668	0.0780114	2.03671	0.0653829	0.284793	0.0470487	0.352484	0.0271381	5.35526	0.0729015
0.677008	0.0531388	12.8668	0.0780114	2.03671	0.0653829	0.284793	0.0470487	0.352484	0.0271381	5.35526	0.0729015
0.677008	0.0532272	12.8668	0.0781412	2.03671	0.0654917	0.284793	0.047127	0.352484	0.0271832	5.35526	0.0730228
0.677008	0.0532272	12.8942	0.0781412	2.03671	0.0654917	0.284793	0.047127	0.352484	0.0271832	5.35526	0.0730228
0.677008	0.0533156	12.8942	0.078271	2.03671	0.0656005	0.284793	0.0472053	0.352484	0.0272284	5.35526	0.0731441
0.677008	0.0533156	12.8942	0.078271	2.04967	0.0656005	0.284793	0.0472053	0.352484	0.0272284	5.35526	0.0731441
0.677008	0.0534041	12.8942	0.0784008	2.04967	0.0657093	0.284793	0.0472835	0.352484	0.0272735	5.35526	0.0732654
0.677008	0.0534041	12.8942	0.0784008	2.04967	0.0657093	0.285569	0.0472835	0.355258	0.0272735	5.35526	0.0732654
0.677008	0.0534925	12.8942	0.0785306	2.04967	0.0658181	0.285569	0.0473618	0.355258	0.0273187	5.35526	0.0733867
0.677008	0.0534925	12.8942	0.0785306	2.04967	0.0658181	0.285569	0.0473618	0.355258	0.0273187	5.38056	0.0733867
0.677008	0.0535809	12.8942	0.0786604	2.04967	0.0659269	0.285569	0.0474401	0.355258	0.0273639	5.38056	0.073508
0.677008	0.0535809	12.8942	0.0786604	2.04967	0.0659269	0.285569	0.0474401	0.355258	0.0273639	5.38056	0.073508
0.677008	0.0536693	12.8942	0.0787902	2.04967	0.0660357	0.285569	0.0475184	0.355258	0.027409	5.38056	0.0736293
0.685863	0.0536693	12.8942	0.0787902	2.04967	0.0660357	0.285569	0.0475184	0.355258	0.027409	5.38056	0.0736293
0.685863	0.0537577	12.8942	0.07892	2.04967	0.0661445	0.285569	0.0475967	0.355258	0.0274542	5.38056	0.0737506
0.685863	0.0537577	12.9013	0.07892	2.04967	0.0661445	0.285569	0.0475967	0.355258	0.0274542	5.38056	0.0737506
0.685863	0.0538462	12.9013	0.0790498	2.04967	0.0662533	0.285569	0.047675	0.355258	0.0274993	5.38056	0.0738719
0.685863	0.0538462	12.9013	0.0790498	2.07373	0.0662533	0.285569	0.047675	0.355258	0.0274993	5.38056	0.0738719
0.685863	0.0539346	12.9013	0.0791796	2.07373	0.0663621	0.285569	0.0477532	0.355258	0.0275445	5.38056	0.0739932
0.685863	0.0539346	12.9013	0.0791796	2.07373	0.0663621	0.285569	0.0477532	0.35605	0.0275445	5.38056	0.0739932
0.685863	0.054023	12.9013	0.0793094	2.07373	0.0664708	0.285569	0.0478315	0.35605	0.0275896	5.38056	0.0741145
0.685863	0.054023	12.9013	0.0793094	2.07373	0.0664708	0.289341	0.0478315	0.35605	0.0275896	5.38056	0.0741145
0.685863	0.0541114	12.9013	0.0794393	2.07373	0.0665796	0.289341	0.0479098	0.35605	0.0276348	5.38056	0.0742358
0.685863	0.0541114	12.9013	0.0794393	2.07373	0.0665796	0.289341	0.0479098	0.35605	0.0276348	5.42189	0.0742358
0.685863	0.0541998	12.9013	0.0795691	2.07373	0.0666884	0.289341	0.0479881	0.35605	0.0276799	5.42189	0.0743571
0.685863	0.0541998	12.9013	0.0795691	2.07373	0.0666884	0.289341	0.0479881	0.35605	0.0276799	5.42189	0.0743571
0.685863	0.0542882	12.9013	0.0796989	2.07373	0.0667972	0.289341	0.0480664	0.35605	0.0277251	5.42189	0.0744784
0.689449	0.0542882	12.9435	0.0796989	2.07373	0.0667972	0.289341	0.0480664	0.35605	0.0277251	5.42189	0.0744784
0.689449	0.0543767	12.9435	0.0798287	2.07373	0.066906	0.289341	0.0481447	0.35605	0.0277703	5.42189	0.0745997
0.689449	0.0543767	12.9435	0.0798287	2.07638	0.066906	0.289341	0.0481447	0.362496	0.0277703	5.42189	0.0745997
0.689449	0.0544651	12.9435	0.0799585	2.07638	0.0670148	0.289341	0.048223	0.362496	0.0278154	5.42189	0.074721
0.689449	0.0544651	12.9435	0.0799585	2.07638	0.0670148	0.289341	0.048223	0.362496	0.0278154	5.42189	0.074721
0.689449	0.0545535	12.9435	0.0800883	2.07638	0.0671236	0.289341	0.0483012	0.362496	0.0278606	5.42189	0.0748423
0.689449	0.0545535	12.9435	0.0800883	2.07638	0.0671236	0.289341	0.0483012	0.362496	0.0278606	5.42189	0.0748423
0.689449	0.0546419	12.9435	0.0802181	2.07638	0.0672324	0.289341	0.0483795	0.362496	0.0279057	5.42189	0.0749636
0.689449	0.0546419	12.9435	0.0802181	2.07638	0.0672324	0.290657	0.0483795	0.362496	0.0279057	5.42809	0.0749636
0.689449	0.0547303	12.9435	0.0803479	2.07638	0.0673412	0.290657	0.0484578	0.362496	0.0279509	5.42809	0.0750849
0.693767	0.0547303	12.9435	0.0803479	2.07638	0.0673412	0.290657	0.0484578	0.362496	0.0279509	5.42809	0.0750849
0.693767	0.0548187	12.9435	0.0804777	2.07638	0.06745	0.290657	0.0485361	0.362496	0.027996	5.42809	0.0752062
0.693767	0.0548187	12.9435	0.0804777	2.08119	0.06745	0.290657	0.0485361	0.362496	0.027996	5.42809	0.0752062
0.693767	0.0549072	12.9435	0.0806075	2.08119	0.0675587	0.290657	0.0486144	0.362496	0.0280412	5.42809	0.0753275
0.693767	0.0549072	12.9985	0.0806075	2.08119	0.0675587	0.290657	0.0486144	0.362496	0.0280412	5.42809	0.0753275
0.693767	0.0549956	12.9985	0.0807373	2.08119	0.0676675	0.290657	0.0486927	0.362496	0.0280863	5.42809	0.0754488
0.693767	0.0549956	12.9985	0.0807373	2.08119	0.0676675	0.290657	0.0486927	0.363118	0.0280863	5.42809	0.0754488
0.693767	0.055084	12.9985	0.0808671	2.08119	0.0677763	0.290657	0.0487709	0.363118	0.0281315	5.42809	0.0755701
0.693767	0.055084	12.9985	0.0808671	2.08119	0.0677763	0.290657	0.0487709	0.363118	0.0281315	5.46468	0.0755701
0.693767	0.0551724	12.9985	0.0809969	2.08119	0.0678851	0.290657	0.0488492	0.363118	0.0281766	5.46468	0.0756914
0.693767	0.0551724	12.9985	0.0809969	2.08119	0.0678851	0.290657	0.0488492	0.363118	0.0281766	5.46468	0.0756914
0.693767	0.0552608	12.9985	0.0811267	2.08119	0.0679939	0.290657	0.0489275	0.363118	0.0282218	5.46468	0.0758127
0.693767	0.0552608	12.9985	0.0811267	2.08119	0.0679939	0.294213	0.0489275	0.363118	0.0282218	5.46468	0.0758127
0.693767	0.0553492	12.9985	0.0812565	2.08119	0.0681027	0.294213	0.0490058	0.363118	0.028267	5.46468	0.075934
0.69389	0.0553492	12.9985	0.0812565	2.08119	0.0681027	0.294213	0.0490058	0.363118	0.028267	5.46468	0.075934
0.69389	0.0554377	12.9985	0.0813863	2.08119	0.0682115	0.294213	0.0490841	0.363118	0.0283121	5.46468	0.0760553
0.69389	0.0554377	13.0271	0.0813863	2.09215	0.0682115	0.294213	0.0490841	0.363118	0.0283121	5.46468	0.0760553
0.69389	0.0555261	13.0271	0.0815161	2.09215	0.0683203	0.294213	0.0491624	0.363118	0.0283573	5.46468	0.0761766
0.69389	0.0555261	13.0271	0.0815161	2.09215	0.0683203	0.294213	0.0491624	0.363118	0.0283573	5.46468	0.0761766
0.69389	0.0556145	13.0271	0.0816459	2.09215	0.0684291	0.294213	0.0492406	0.363118	0.0284024	5.46468	0.0762979
0.69389	0.0556145	13.0271	0.0816459	2.09215	0.0684291	0.294213	0.0492406	0.363118	0.0284024	5.46468	0.0762979
0.69389	0.0557029	13.0271	0.0817757	2.09215	0.0685379	0.294213	0.0493189	0.363118	0.0284476	5.46468	0.0764192
0.69389	0.0557029	13.0271	0.0817757	2.09215	0.0685379	0.294967	0.0493189	0.368205	0.0284476	5.50836	0.0764192
0.69389	0.0557913	13.0271	0.0819055	2.09215	0.0686466	0.294967	0.0493972	0.368205	0.0284927	5.50836	0.0765405
0.69389	0.0557913	13.0271	0.0819055	2.09215	0.0686466	0.294967	0.0493972	0.368205	0.0284927	5.50836	0.0765405
0.69389	0.0558798	13.0271	0.0820353	2.09215	0.0687554	0.294967	0.0494755	0.368205	0.0285379	5.50836	0.0766618
0.69389	0.0558798	13.0271	0.0820353	2.09215	0.0687554	0.294967	0.0494755	0.368205	0.0285379	5.50836	0.0766618
0.69389	0.0559682	13.0271	0.0821651	2.09215	0.0688642	0.294967	0.0495538	0.368205	0.028583	5.50836	0.0767831
0.698318	0.0559682	13.0643	0.0821651	2.09215	0.0688642	0.294967	0.0495538	0.368205	0.028583	5.50836	0.0767831
0.698318	0.0560566	13.0643	0.0822949	2.09215	0.068973	0.294967	0.0496321	0.368205	0.0286282	5.50836	0.0769044
0.698318	0.0560566	13.0643	0.0822949	2.09736	0.068973	0.294967	0.0496321	0.368205	0.0286282	5.50836	0.0769044
0.698318	0.056145	13.0643	0.0824247	2.09736	0.0690818	0.294967	0.0497103	0.368205	0.0286733	5.50836	0.0770257
0.698318	0.056145	13.0643	0.0824247	2.09736	0.0690818	0.294967	0.0497103	0.368205	0.0286733	5.50836	0.0770257
0.698318	0.0562334	13.0643	0.0825545	2.09736	0.0691906	0.294967	0.0497886	0.368205	0.0287185	5.50836	0.077147
0.698318	0.0562334	13.0643	0.0825545	2.09736	0.0691906	0.294967	0.0497886	0.368205	0.0287185	5.50836	0.077147
0.698318	0.0563218	13.0643	0.0826843	2.09736	0.0692994	0.294967	0.0498669	0.368205	0.0287637	5.50836	0.0772683
0.70586	0.0563218	13.0643	0.0826843	2.09736	0.0692994	0.297027	0.0498669	0.368804	0.0287637	5.50836	0.0772683
0.70586	0.0564103	13.0643	0.0828141	2.09736	0.0694082	0.297027	0.0499452	0.368804	0.0288088	5.50836	0.0773896
0.70586	0.0564103	13.1033	0.0828141	2.09736	0.0694082	0.297027	0.0499452	0.368804	0.0288088	5.53387	0.0773896
0.70586	0.0564987	13.1033	0.0829439	2.09736	0.069517	0.297027	0.0500235	0.368804	0.028854	5.53387	0.0775109
0.70586	0.0564987	13.1033	0.0829439	2.09736	0.069517	0.297027	0.0500235	0.368804	0.028854	5.53387	0.0775109
0.70586	0.0565871	13.1033	0.0830737	2.09736	0.0696258	0.297027	0.0501018	0.368804	0.0288991	5.53387	0.0776322
0.70586	0.0565871	13.1033	0.0830737	2.10254	0.0696258	0.297027	0.0501018	0.368804	0.0288991	5.53387	0.0776322
0.70586	0.0566755	13.1033	0.0832035	2.10254	0.0697346	0.297027	0.0501801	0.368804	0.0289443	5.53387	0.0777535
0.70586	0.0566755	13.1033	0.0832035	2.10254	0.0697346	0.297027	0.0501801	0.371527	0.0289443	5.53387	0.0777535
0.70586	0.0567639	13.1033	0.0833333	2.10254	0.0698433	0.297027	0.0502583	0.371527	0.0289894	5.53387	0.0778748
0.70586	0.0567639	13.1033	0.0833333	2.10254	0.0698433	0.299	0.0502583	0.371527	0.0289894	5.53387	0.0778748
0.70586	0.0568523	13.1033	0.0834631	2.10254	0.0699521	0.299	0.0503366	0.371527	0.0290346	5.53387	0.0779961
0.70586	0.0568523	13.1033	0.0834631	2.10254	0.0699521	0.299	0.0503366	0.371527	0.0290346	5.53387	0.0779961
0.70586	0.0569408	13.1033	0.0835929	2.10254	0.0700609	0.299	0.0504149	0.371527	0.0290797	5.53387	0.0781174
0.708618	0.0569408	13.2259	0.0835929	2.10254	0.0700609	0.299	0.0504149	0.371527	0.0290797	5.55249	0.0781174
0.708618	0.0570292	13.2259	0.0837227	2.10254	0.0701697	0.299	0.0504932	0.371527	0.0291249	5.55249	0.0782387
0.708618	0.0570292	13.2259	0.0837227	2.11609	0.0701697	0.299	0.0504932	0.371527	0.0291249	5.55249	0.0782387
0.708618	0.0571176	13.2259	0.0838525	2.11609	0.0702785	0.299	0.0505715	0.371527	0.0291701	5.55249	0.07836
0.708618	0.0571176	13.2259	0.0838525	2.11609	0.0702785	0.299	0.0505715	0.371527	0.0291701	5.55249	0.07836
0.708618	0.057206	13.2259	0.0839823	2.11609	0.0703873	0.299	0.0506498	0.371527	0.0292152	5.55249	0.0784813
0.708618	0.057206	13.2259	0.0839823	2.11609	0.0703873	0.299	0.0506498	0.371527	0.0292152	5.55249	0.0784813
0.708618	0.0572944	13.2259	0.0841121	2.11609	0.0704961	0.299	0.050728	0.371527	0.0292604	5.55249	0.0786026
0.708618	0.0572944	13.2319	0.0841121	2.11609	0.0704961	0.299	0.050728	0.372897	0.0292604	5.55249	0.0786026
0.708618	0.0573828	13.2319	0.084242	2.11609	0.0706049	0.299	0.0508063	0.372897	0.0293055	5.55249	0.0787239
0.708618	0.0573828	13.2319	0.084242	2.11609	0.0706049	0.299	0.0508063	0.372897	0.0293055	5.56393	0.0787239
0.708618	0.0574713	13.2319	0.0843718	2.11609	0.0707137	0.299	0.0508846	0.372897	0.0293507	5.56393	0.0788452
0.708618	0.0574713	13.2319	0.0843718	2.11609	0.0707137	0.309123	0.0508846	0.372897	0.0293507	5.56393	0.0788452
0.708618	0.0575597	13.2319	0.0845016	2.11609	0.0708225	0.309123	0.0509629	0.372897	0.0293958	5.56393	0.0789665
0.714829	0.0575597	13.2319	0.0845016	2.12902	0.0708225	0.309123	0.0509629	0.372897	0.0293958	5.56393	0.0789665
0.714829	0.0576481	13.2319	0.0846314	2.12902	0.0709312	0.309123	0.0510412	0.372897	0.029441	5.56393	0.0790878
0.714829	0.0576481	13.2319	0.0846314	2.12902	0.0709312	0.309123	0.0510412	0.380459	0.029441	5.56393	0.0790878
0.714829	0.0577365	13.2319	0.0847612	2.12902	0.07104	0.309123	0.0511195	0.380459	0.0294861	5.56393	0.0792091
0.714829	0.0577365	13.2319	0.0847612	2.12902	0.07104	0.309123	0.0511195	0.380459	0.0294861	5.56393	0.0792091
0.714829	0.0578249	13.2319	0.084891	2.12902	0.0711488	0.309123	0.0511977	0.380459	0.0295313	5.56393	0.0793304
0.714829	0.0578249	13.2665	0.084891	2.12902	0.0711488	0.309123	0.0511977	0.380459	0.0295313	5.56393	0.0793304
0.714829	0.0579134	13.2665	0.0850208	2.12902	0.0712576	0.309123	0.051276	0.380459	0.0295764	5.56393	0.0794517
0.714829	0.0579134	13.2665	0.0850208	2.12902	0.0712576	0.31003	0.051276	0.380459	0.0295764	5.66814	0.0794517
0.714829	0.0580018	13.2665	0.0851506	2.12902	0.0713664	0.31003	0.0513543	0.380459	0.0296216	5.66814	0.079573
0.715114	0.0580018	13.2665	0.0851506	2.12902	0.0713664	0.31003	0.0513543	0.380459	0.0296216	5.66814	0.079573
0.715114	0.0580902	13.2665	0.0852804	2.12902	0.0714752	0.31003	0.0514326	0.380459	0.0296668	5.66814	0.0796943
0.715114	0.0580902	13.2665	0.0852804	2.14996	0.0714752	0.31003	0.0514326	0.380459	0.0296668	5.66814	0.0796943
0.715114	0.0581786	13.2665	0.0854102	2.14996	0.071584	0.31003	0.0515109	0.380459	0.0297119	5.66814	0.0798156
0.715114	0.0581786	13.2665	0.0854102	2.14996	0.071584	0.31003	0.0515109	0.386015	0.0297119	5.66814	0.0798156
0.715114	0.058267	13.2665	0.08554	2.14996	0.0716928	0.31003	0.0515892	0.386015	0.0297571	5.66814	0.0799369
0.715114	0.058267	13.2665	0.08554	2.14996	0.0716928	0.31003	0.0515892	0.386015	0.0297571	5.66814	0.0799369
0.715114	0.0583554	13.2665	0.0856698	2.14996	0.0718016	0.31003	0.0516674	0.386015	0.0298022	5.66814	0.0800582
0.715114	0.0583554	13.2735	0.0856698	2.14996	0.0718016	0.310383	0.0516674	0.386015	0.0298022	5.66814	0.0800582
0.715114	0.0584439	13.2735	0.0857996	2.14996	0.0719104	0.310383	0.0517457	0.386015	0.0298474	5.66814	0.0801795
0.715114	0.0584439	13.2735	0.0857996	2.14996	0.0719104	0.310383	0.0517457	0.386015	0.0298474	5.66814	0.0801795
0.715114	0.0585323	13.2735	0.0859294	2.14996	0.0720191	0.310383	0.051824	0.386015	0.0298925	5.66814	0.0803008
0.715114	0.0585323	13.2735	0.0859294	2.17942	0.0720191	0.310383	0.051824	0.386015	0.0298925	5.7221	0.0803008
0.715114	0.0586207	13.2735	0.0860592	2.17942	0.0721279	0.310383	0.0519023	0.386015	0.0299377	5.7221	0.0804221
0.71524	0.0586207	13.2735	0.0860592	2.17942	0.0721279	0.310383	0.0519023	0.389834	0.0299377	5.7221	0.0804221
0.71524	0.0587091	13.2735	0.086189	2.17942	0.0722367	0.310383	0.0519806	0.389834	0.0299828	5.7221	0.0805434
0.71524	0.0587091	13.2735	0.086189	2.17942	0.0722367	0.310383	0.0519806	0.389834	0.0299828	5.7221	0.0805434
0.71524	0.0587975	13.2735	0.0863188	2.17942	0.0723455	0.310383	0.0520589	0.389834	0.030028	5.7221	0.0806647
0.71524	0.0587975	13.2735	0.0863188	2.17942	0.0723455	0.310779	0.0520589	0.389834	0.030028	5.7221	0.0806647
0.71524	0.0588859	13.2735	0.0864486	2.17942	0.0724543	0.310779	0.0521372	0.389834	0.0300732	5.7221	0.080786
0.71524	0.0588859	13.2742	0.0864486	2.17942	0.0724543	0.310779	0.0521372	0.389834	0.0300732	5.7221	0.080786
0.71524	0.0589744	13.2742	0.0865784	2.17942	0.0725631	0.310779	0.0522154	0.389834	0.0301183	5.7221	0.0809073
0.71524	0.0589744	13.2742	0.0865784	2.17942	0.0725631	0.310779	0.0522154	0.389834	0.0301183	5.73659	0.0809073
0.71524	0.0590628	13.2742	0.0867082	2.17942	0.0726719	0.310779	0.0522937	0.389834	0.0301635	5.73659	0.0810286
0.718201	0.0590628	13.2742	0.0867082	2.17942	0.0726719	0.310779	0.0522937	0.389834	0.0301635	5.73659	0.0810286
0.718201	0.0591512	13.2742	0.086838	2.17942	0.0727807	0.310779	0.052372	0.389834	0.0302086	5.73659	0.0811499
0.718201	0.0591512	13.2742	0.086838	2.18857	0.0727807	0.310779	0.052372	0.392597	0.0302086	5.73659	0.0811499
0.718201	0.0592396	13.2742	0.0869678	2.18857	0.0728895	0.310779	0.0524503	0.392597	0.0302538	5.73659	0.0812712
0.718201	0.0592396	13.2742	0.0869678	2.18857	0.0728895	0.310779	0.0524503	0.392597	0.0302538	5.73659	0.0812712
0.718201	0.059328	13.2742	0.0870976	2.18857	0.0729983	0.310779	0.0525286	0.392597	0.0302989	5.73659	0.0813925
0.718201	0.059328	13.2742	0.0870976	2.18857	0.0729983	0.310779	0.0525286	0.392597	0.0302989	5.73659	0.0813925
0.718201	0.0594164	13.2742	0.0872274	2.18857	0.073107	0.310779	0.0526069	0.392597	0.0303441	5.73659	0.0815138
0.718201	0.0594164	13.2742	0.0872274	2.18857	0.073107	0.316411	0.0526069	0.392597	0.0303441	5.7649	0.0815138
0.718201	0.0595049	13.2742	0.0873572	2.18857	0.0732158	0.316411	0.0526851	0.392597	0.0303892	5.7649	0.0816351
0.718201	0.0595049	13.28	0.0873572	2.18857	0.0732158	0.316411	0.0526851	0.392597	0.0303892	5.7649	0.0816351
0.718201	0.0595933	13.28	0.087487	2.18857	0.0733246	0.316411	0.0527634	0.392597	0.0304344	5.7649	0.0817564
0.730749	0.0595933	13.28	0.087487	2.18934	0.0733246	0.316411	0.0527634	0.392597	0.0304344	5.7649	0.0817564
0.730749	0.0596817	13.28	0.0876168	2.18934	0.0734334	0.316411	0.0528417	0.392597	0.0304795	5.7649	0.0818777
0.730749	0.0596817	13.28	0.0876168	2.18934	0.0734334	0.316411	0.0528417	0.392597	0.0304795	5.7649	0.0818777
0.730749	0.0597701	13.28	0.0877466	2.18934	0.0735422	0.316411	0.05292	0.392597	0.0305247	5.7649	0.081999
0.730749	0.0597701	13.28	0.0877466	2.18934	0.0735422	0.316411	0.05292	0.392597	0.0305247	5.7649	0.081999
0.730749	0.0598585	13.28	0.0878764	2.18934	0.073651	0.316411	0.0529983	0.392597	0.0305699	5.7649	0.0821203
0.730749	0.0598585	13.28	0.0878764	2.18934	0.073651	0.316411	0.0529983	0.394844	0.0305699	5.82375	0.0821203
0.730749	0.0599469	13.28	0.0880062	2.18934	0.0737598	0.316411	0.0530766	0.394844	0.030615	5.82375	0.0822416
0.730749	0.0599469	13.2979	0.0880062	2.18934	0.0737598	0.316411	0.0530766	0.394844	0.030615	5.82375	0.0822416
0.730749	0.0600354	13.2979	0.088136	2.18934	0.0738686	0.316411	0.0531548	0.394844	0.0306602	5.82375	0.0823629
0.730749	0.0600354	13.2979	0.088136	2.18934	0.0738686	0.323967	0.0531548	0.394844	0.0306602	5.82375	0.0823629
0.730749	0.0601238	13.2979	0.0882658	2.18934	0.0739774	0.323967	0.0532331	0.394844	0.0307053	5.82375	0.0824842
0.738278	0.0601238	13.2979	0.0882658	2.22294	0.0739774	0.323967	0.0532331	0.394844	0.0307053	5.82375	0.0824842
0.738278	0.0602122	13.2979	0.0883956	2.22294	0.0740862	0.323967	0.0533114	0.394844	0.0307505	5.82375	0.0826055
0.738278	0.0602122	13.2979	0.0883956	2.22294	0.0740862	0.323967	0.0533114	0.394844	0.0307505	5.82375	0.0826055
0.738278	0.0603006	13.2979	0.0885254	2.22294	0.074195	0.323967	0.0533897	0.394844	0.0307956	5.82375	0.0827268
0.738278	0.0603006	13.2979	0.0885254	2.22294	0.074195	0.323967	0.0533897	0.394844	0.0307956	5.82375	0.0827268
0.738278	0.060389	13.2979	0.0886552	2.22294	0.0743037	0.323967	0.053468	0.394844	0.0308408	5.82375	0.0828481
0.738278	0.060389	13.2979	0.0886552	2.22294	0.0743037	0.323967	0.053468	0.394844	0.0308408	5.82375	0.0828481
0.738278	0.0604775	13.2979	0.088785	2.22294	0.0744125	0.323967	0.0535463	0.394844	0.0308859	5.82375	0.0829694
0.738278	0.0604775	13.3062	0.088785	2.22294	0.0744125	0.323967	0.0535463	0.394844	0.0308859	5.84045	0.0829694
0.738278	0.0605659	13.3062	0.0889148	2.22294	0.0745213	0.323967	0.0536245	0.394844	0.0309311	5.84045	0.0830907
0.738278	0.0605659	13.3062	0.0889148	2.22294	0.0745213	0.327134	0.0536245	0.395994	0.0309311	5.84045	0.0830907
0.738278	0.0606543	13.3062	0.0890447	2.22294	0.0746301	0.327134	0.0537028	0.395994	0.0309762	5.84045	0.083212
0.748658	0.0606543	13.3062	0.0890447	2.22496	0.0746301	0.327134	0.0537028	0.395994	0.0309762	5.84045	0.083212
0.748658	0.0607427	13.3062	0.0891745	2.22496	0.0747389	0.327134	0.0537811	0.395994	0.0310214	5.84045	0.0833333
0.748658	0.0607427	13.3062	0.0891745	2.22496	0.0747389	0.327134	0.0537811	0.395994	0.0310214	5.84045	0.0833333
0.748658	0.0608311	13.3062	0.0893043	2.22496	0.0748477	0.327134	0.0538594	0.395994	0.0310666	5.84045	0.0834546
0.748658	0.0608311	13.3062	0.0893043	2.22496	0.0748477	0.327134	0.0538594	0.395994	0.0310666	5.84045	0.0834546
0.748658	0.0609195	13.3062	0.0894341	2.22496	0.0749565	0.327134	0.0539377	0.395994	0.0311117	5.84045	0.0835759
0.748658	0.0609195	13.3062	0.0894341	2.22496	0.0749565	0.330104	0.0539377	0.395994	0.0311117	5.92133	0.0835759
0.748658	0.061008	13.3062	0.0895639	2.22496	0.0750653	0.330104	0.054016	0.395994	0.0311569	5.92133	0.0836972
0.748658	0.061008	13.3347	0.0895639	2.22496	0.0750653	0.330104	0.054016	0.395994	0.0311569	5.92133	0.0836972
0.748658	0.0610964	13.3347	0.0896937	2.22496	0.0751741	0.330104	0.0540943	0.395994	0.031202	5.92133	0.0838185
0.751503	0.0610964	13.3347	0.0896937	2.22501	0.0751741	0.330104	0.0540943	0.395994	0.031202	5.92133	0.0838185
0.751503	0.0611848	13.3347	0.0898235	2.22501	0.0752829	0.330104	0.0541725	0.395994	0.0312472	5.92133	0.0839398
0.751503	0.0611848	13.3347	0.0898235	2.22501	0.0752829	0.330104	0.0541725	0.402886	0.0312472	5.92133	0.0839398
0.751503	0.0612732	13.3347	0.0899533	2.22501	0.0753916	0.330104	0.0542508	0.402886	0.0312923	5.92133	0.0840611
0.751503	0.0612732	13.3347	0.0899533	2.22501	0.0753916	0.330104	0.0542508	0.402886	0.0312923	5.92133	0.0840611
0.751503	0.0613616	13.3347	0.0900831	2.22501	0.0755004	0.330104	0.0543291	0.402886	0.0313375	5.92133	0.0841824
0.751503	0.0613616	13.3465	0.0900831	2.22501	0.0755004	0.330104	0.0543291	0.402886	0.0313375	5.93183	0.0841824
0.751503	0.06145	13.3465	0.0902129	2.22501	0.0756092	0.330104	0.0544074	0.402886	0.0313826	5.93183	0.0843037
0.751503	0.06145	13.3465	0.0902129	2.22501	0.0756092	0.340131	0.0544074	0.402886	0.0313826	5.93183	0.0843037
0.751503	0.0615385	13.3465	0.0903427	2.22501	0.075718	0.340131	0.0544857	0.402886	0.0314278	5.93183	0.084425
0.751503	0.0615385	13.3465	0.0903427	2.22501	0.075718	0.340131	0.0544857	0.402886	0.0314278	5.93183	0.084425
0.751503	0.0616269	13.3465	0.0904725	2.22501	0.0758268	0.340131	0.054564	0.402886	0.031473	5.93183	0.0845463
0.752671	0.0616269	13.3465	0.0904725	2.22644	0.0758268	0.340131	0.054564	0.402886	0.031473	5.93183	0.0845463
0.752671	0.0617153	13.3465	0.0906023	2.22644	0.0759356	0.340131	0.0546422	0.402886	0.0315181	5.93183	0.0846676
0.752671	0.0617153	13.3465	0.0906023	2.22644	0.0759356	0.340131	0.0546422	0.402886	0.0315181	5.93183	0.0846676
0.752671	0.0618037	13.3465	0.0907321	2.22644	0.0760444	0.340131	0.0547205	0.402886	0.0315633	5.93183	0.0847889
0.752671	0.0618037	13.3465	0.0907321	2.22644	0.0760444	0.340131	0.0547205	0.404952	0.0315633	6.00737	0.0847889
0.752671	0.0618921	13.3465	0.0908619	2.22644	0.0761532	0.340131	0.0547988	0.404952	0.0316084	6.00737	0.0849102
0.752671	0.0618921	13.3465	0.0908619	2.22644	0.0761532	0.340131	0.0547988	0.404952	0.0316084	6.00737	0.0849102
0.752671	0.0619805	13.3465	0.0909917	2.22644	0.076262	0.340131	0.0548771	0.404952	0.0316536	6.00737	0.0850315
0.752671	0.0619805	13.3547	0.0909917	2.22644	0.076262	0.34163	0.0548771	0.404952	0.0316536	6.00737	0.0850315
0.752671	0.062069	13.3547	0.0911215	2.22644	0.0763708	0.34163	0.0549554	0.404952	0.0316987	6.00737	0.0851528
0.752671	0.062069	13.3547	0.0911215	2.22778	0.0763708	0.34163	0.0549554	0.404952	0.0316987	6.00737	0.0851528
0.752671	0.0621574	13.3547	0.0912513	2.22778	0.0764795	0.34163	0.0550337	0.404952	0.0317439	6.00737	0.0852741
0.753161	0.0621574	13.3547	0.0912513	2.22778	0.0764795	0.34163	0.0550337	0.404952	0.0317439	6.00737	0.0852741
0.753161	0.0622458	13.3547	0.0913811	2.22778	0.0765883	0.34163	0.0551119	0.404952	0.031789	6.00737	0.0853954
0.753161	0.0622458	13.3547	0.0913811	2.22778	0.0765883	0.34163	0.0551119	0.404952	0.031789	6.05082	0.0853954
0.753161	0.0623342	13.3547	0.0915109	2.22778	0.0766971	0.34163	0.0551902	0.404952	0.0318342	6.05082	0.0855167
0.753161	0.0623342	13.3547	0.0915109	2.22778	0.0766971	0.34163	0.0551902	0.407829	0.0318342	6.05082	0.0855167
0.753161	0.0624226	13.3547	0.0916407	2.22778	0.0768059	0.34163	0.0552685	0.407829	0.0318793	6.05082	0.085638
0.753161	0.0624226	13.3547	0.0916407	2.22778	0.0768059	0.345417	0.0552685	0.407829	0.0318793	6.05082	0.085638
0.753161	0.0625111	13.3547	0.0917705	2.22778	0.0769147	0.345417	0.0553468	0.407829	0.0319245	6.05082	0.0857593
0.753161	0.0625111	13.4376	0.0917705	2.22778	0.0769147	0.345417	0.0553468	0.407829	0.0319245	6.05082	0.0857593
0.753161	0.0625995	13.4376	0.0919003	2.22778	0.0770235	0.345417	0.0554251	0.407829	0.0319697	6.05082	0.0858806
0.761639	0.0625995	13.4376	0.0919003	2.2589	0.0770235	0.345417	0.0554251	0.407829	0.0319697	6.05082	0.0858806
0.761639	0.0626879	13.4376	0.0920301	2.2589	0.0771323	0.345417	0.0555034	0.407829	0.0320148	6.05082	0.0860019
0.761639	0.0626879	13.4376	0.0920301	2.2589	0.0771323	0.345417	0.0555034	0.407829	0.0320148	6.05082	0.0860019
0.761639	0.0627763	13.4376	0.0921599	2.2589	0.0772411	0.345417	0.0555817	0.407829	0.03206	6.05082	0.0861232
0.761639	0.0627763	13.4376	0.0921599	2.2589	0.0772411	0.345417	0.0555817	0.407829	0.03206	6.05735	0.0861232
0.761639	0.0628647	13.4376	0.0922897	2.2589	0.0773499	0.345417	0.0556599	0.407829	0.0321051	6.05735	0.0862445
0.761639	0.0628647	13.4376	0.0922897	2.2589	0.0773499	0.345417	0.0556599	0.415628	0.0321051	6.05735	0.0862445
0.761639	0.0629531	13.4376	0.0924195	2.2589	0.0774587	0.345417	0.0557382	0.415628	0.0321503	6.05735	0.0863658
0.761639	0.0629531	13.4376	0.0924195	2.2589	0.0774587	0.346506	0.0557382	0.415628	0.0321503	6.05735	0.0863658
0.761639	0.0630416	13.4376	0.0925493	2.2589	0.0775674	0.346506	0.0558165	0.415628	0.0321954	6.05735	0.0864871
0.77841	0.0630416	13.4376	0.0925493	2.2589	0.0775674	0.346506	0.0558165	0.415628	0.0321954	6.05735	0.0864871
0.77841	0.06313	13.4376	0.0926791	2.2589	0.0776762	0.346506	0.0558948	0.415628	0.0322406	6.05735	0.0866084
0.77841	0.06313	13.4662	0.0926791	2.31836	0.0776762	0.346506	0.0558948	0.415628	0.0322406	6.05735	0.0866084
0.77841	0.0632184	13.4662	0.0928089	2.31836	0.077785	0.346506	0.0559731	0.415628	0.0322857	6.05735	0.0867297
0.77841	0.0632184	13.4662	0.0928089	2.31836	0.077785	0.346506	0.0559731	0.415628	0.0322857	6.09643	0.0867297
0.77841	0.0633068	13.4662	0.0929387	2.31836	0.0778938	0.346506	0.0560514	0.415628	0.0323309	6.09643	0.086851
0.77841	0.0633068	13.4662	0.0929387	2.31836	0.0778938	0.346506	0.0560514	0.415628	0.0323309	6.09643	0.086851
0.77841	0.0633952	13.4662	0.0930685	2.31836	0.0780026	0.346506	0.0561296	0.415628	0.032376	6.09643	0.0869723
0.77841	0.0633952	13.4662	0.0930685	2.31836	0.0780026	0.346506	0.0561296	0.418885	0.032376	6.09643	0.0869723
0.77841	0.0634836	13.4662	0.0931983	2.31836	0.0781114	0.346506	0.0562079	0.418885	0.0324212	6.09643	0.0870936
0.77841	0.0634836	13.4662	0.0931983	2.31836	0.0781114	0.346506	0.0562079	0.418885	0.0324212	6.09643	0.0870936
0.77841	0.0635721	13.4662	0.0933281	2.31836	0.0782202	0.346506	0.0562862	0.418885	0.0324664	6.09643	0.0872149
0.77841	0.0635721	13.4662	0.0933281	2.31836	0.0782202	0.347331	0.0562862	0.418885	0.0324664	6.09643	0.0872149
0.77841	0.0636605	13.4662	0.0934579	2.31836	0.078329	0.347331	0.0563645	0.418885	0.0325115	6.09643	0.0873362
0.785646	0.0636605	13.4834	0.0934579	2.32505	0.078329	0.347331	0.0563645	0.418885	0.0325115	6.09643	0.0873362
0.785646	0.0637489	13.4834	0.0935877	2.32505	0.0784378	0.347331	0.0564428	0.418885	0.0325567	6.09643	0.0874575
0.785646	0.0637489	13.4834	0.0935877	2.32505	0.0784378	0.347331	0.0564428	0.418885	0.0325567	6.09643	0.0874575
0.785646	0.0638373	13.4834	0.0937175	2.32505	0.0785466	0.347331	0.0565211	0.418885	0.0326018	6.09643	0.0875788
0.785646	0.0638373	13.4834	0.0937175	2.32505	0.0785466	0.347331	0.0565211	0.418885	0.0326018	6.16283	0.0875788
0.785646	0.0639257	13.4834	0.0938474	2.32505	0.0786554	0.347331	0.0565993	0.418885	0.032647	6.16283	0.0877001
0.785646	0.0639257	13.4834	0.0938474	2.32505	0.0786554	0.347331	0.0565993	0.421467	0.032647	6.16283	0.0877001
0.785646	0.0640141	13.4834	0.0939772	2.32505	0.0787641	0.347331	0.0566776	0.421467	0.0326921	6.16283	0.0878214
0.785646	0.0640141	13.4834	0.0939772	2.33536	0.0787641	0.347331	0.0566776	0.421467	0.0326921	6.16283	0.0878214
0.785646	0.0641026	13.4834	0.094107	2.33536	0.0788729	0.347331	0.0567559	0.421467	0.0327373	6.16283	0.0879427
0.790359	0.0641026	13.4834	0.094107	2.33536	0.0788729	0.349012	0.0567559	0.421467	0.0327373	6.16283	0.0879427
0.790359	0.064191	13.4834	0.0942368	2.33536	0.0789817	0.349012	0.0568342	0.421467	0.0327824	6.16283	0.088064
0.790359	0.064191	13.4834	0.0942368	2.33536	0.0789817	0.349012	0.0568342	0.421467	0.0327824	6.16283	0.088064
0.790359	0.0642794	13.4834	0.0943666	2.33536	0.0790905	0.349012	0.0569125	0.421467	0.0328276	6.16283	0.0881853
0.790359	0.0642794	13.4834	0.0943666	2.33536	0.0790905	0.349012	0.0569125	0.421467	0.0328276	6.17042	0.0881853
0.790359	0.0643678	13.4834	0.0944964	2.33536	0.0791993	0.349012	0.0569908	0.421467	0.0328728	6.17042	0.0883066
0.790359	0.0643678	13.4954	0.0944964	2.33536	0.0791993	0.349012	0.0569908	0.421467	0.0328728	6.17042	0.0883066
0.790359	0.0644562	13.4954	0.0946262	2.33536	0.0793081	0.349012	0.057069	0.421467	0.0329179	6.17042	0.0884279
0.790359	0.0644562	13.4954	0.0946262	2.36633	0.0793081	0.349012	0.057069	0.431484	0.0329179	6.17042	0.0884279
0.790359	0.0645447	13.4954	0.094756	2.36633	0.0794169	0.349012	0.0571473	0.431484	0.0329631	6.17042	0.0885492
0.790359	0.0645447	13.4954	0.094756	2.36633	0.0794169	0.349012	0.0571473	0.431484	0.0329631	6.17042	0.0885492
0.790359	0.0646331	13.4954	0.0948858	2.36633	0.0795257	0.349012	0.0572256	0.431484	0.0330082	6.17042	0.0886705
0.790466	0.0646331	13.4954	0.0948858	2.36633	0.0795257	0.35444	0.0572256	0.431484	0.0330082	6.17042	0.0886705
0.790466	0.0647215	13.4954	0.0950156	2.36633	0.0796345	0.35444	0.0573039	0.431484	0.0330534	6.17042	0.0887918
0.790466	0.0647215	13.4954	0.0950156	2.36633	0.0796345	0.35444	0.0573039	0.431484	0.0330534	6.17042	0.0887918
0.790466	0.0648099	13.4954	0.0951454	2.36633	0.0797433	0.35444	0.0573822	0.431484	0.0330985	6.17042	0.0889131
0.790466	0.0648099	13.4954	0.0951454	2.36633	0.0797433	0.35444	0.0573822	0.43226	0.0330985	6.1856	0.0889131
0.790466	0.0648983	13.4954	0.0952752	2.36633	0.079852	0.35444	0.0574605	0.43226	0.0331437	6.1856	0.0890344
0.790466	0.0648983	13.5021	0.0952752	2.39489	0.079852	0.35444	0.0574605	0.43226	0.0331437	6.1856	0.0890344
0.790466	0.0649867	13.5021	0.095405	2.39489	0.0799608	0.35444	0.0575388	0.43226	0.0331888	6.1856	0.0891557
0.790466	0.0649867	13.5021	0.095405	2.39489	0.0799608	0.35444	0.0575388	0.43226	0.0331888	6.1856	0.0891557
0.790466	0.0650752	13.5021	0.0955348	2.39489	0.0800696	0.35444	0.057617	0.43226	0.033234	6.1856	0.089277
0.790466	0.0650752	13.5021	0.0955348	2.39489	0.0800696	0.359023	0.057617	0.43226	0.033234	6.1856	0.089277
0.790466	0.0651636	13.5021	0.0956646	2.39489	0.0801784	0.359023	0.0576953	0.43226	0.0332791	6.1856	0.0893984
0.790466	0.0651636	13.5021	0.0956646	2.39489	0.0801784	0.359023	0.0576953	0.43226	0.0332791	6.1856	0.0893984
0.790466	0.065252	13.5021	0.0957944	2.39489	0.0802872	0.359023	0.0577736	0.43226	0.0333243	6.1856	0.0895197
0.790642	0.065252	13.5021	0.0957944	2.39489	0.0802872	0.359023	0.0577736	0.43226	0.0333243	6.1856	0.0895197
0.790642	0.0653404	13.5021	0.0959242	2.39489	0.080396	0.359023	0.0578519	0.43226	0.0333695	6.1856	0.089641
0.790642	0.0653404	13.5021	0.0959242	2.39489	0.080396	0.359023	0.0578519	0.432349	0.0333695	6.24239	0.089641
0.790642	0.0654288	13.5021	0.096054	2.39489	0.0805048	0.359023	0.0579302	0.432349	0.0334146	6.24239	0.0897623
0.790642	0.0654288	13.5021	0.096054	2.40411	0.0805048	0.359023	0.0579302	0.432349	0.0334146	6.24239	0.0897623
0.790642	0.0655172	13.5021	0.0961838	2.40411	0.0806136	0.359023	0.0580085	0.432349	0.0334598	6.24239	0.0898836
0.790642	0.0655172	13.538	0.0961838	2.40411	0.0806136	0.361085	0.0580085	0.432349	0.0334598	6.24239	0.0898836
0.790642	0.0656057	13.538	0.0963136	2.40411	0.0807224	0.361085	0.0580867	0.432349	0.0335049	6.24239	0.0900049
0.790642	0.0656057	13.538	0.0963136	2.40411	0.0807224	0.361085	0.0580867	0.432349	0.0335049	6.24239	0.0900049
0.790642	0.0656941	13.538	0.0964434	2.40411	0.0808312	0.361085	0.058165	0.432349	0.0335501	6.24239	0.0901262
0.790642	0.0656941	13.538	0.0964434	2.40411	0.0808312	0.361085	0.058165	0.432349	0.0335501	6.24239	0.0901262
0.790642	0.0657825	13.538	0.0965732	2.40411	0.0809399	0.361085	0.0582433	0.432349	0.0335952	6.24239	0.0902475
0.790642	0.0657825	13.538	0.0965732	2.40411	0.0809399	0.361085	0.0582433	0.432349	0.0335952	6.24239	0.0902475
0.790642	0.0658709	13.538	0.096703	2.40411	0.0810487	0.361085	0.0583216	0.432349	0.0336404	6.24239	0.0903688
0.79157	0.0658709	13.5616	0.096703	2.40411	0.0810487	0.361085	0.0583216	0.43362	0.0336404	6.24239	0.0903688
0.79157	0.0659593	13.5616	0.0968328	2.40411	0.0811575	0.361085	0.0583999	0.43362	0.0336855	6.24239	0.0904901
0.79157	0.0659593	13.5616	0.0968328	2.40411	0.0811575	0.366181	0.0583999	0.43362	0.0336855	6.2811	0.0904901
0.79157	0.0660477	13.5616	0.0969626	2.40411	0.0812663	0.366181	0.0584782	0.43362	0.0337307	6.2811	0.0906114
0.79157	0.0660477	13.5616	0.0969626	2.405	0.0812663	0.366181	0.0584782	0.43362	0.0337307	6.2811	0.0906114
0.79157	0.0661362	13.5616	0.0970924	2.405	0.0813751	0.366181	0.0585564	0.43362	0.0337759	6.2811	0.0907327
0.79157	0.0661362	13.5616	0.0970924	2.405	0.0813751	0.366181	0.0585564	0.43362	0.0337759	6.2811	0.0907327
0.79157	0.0662246	13.5616	0.0972222	2.405	0.0814839	0.366181	0.0586347	0.43362	0.033821	6.2811	0.090854
0.79157	0.0662246	13.5616	0.0972222	2.405	0.0814839	0.366181	0.0586347	0.43362	0.033821	6.2811	0.090854
0.79157	0.066313	13.5616	0.097352	2.405	0.0815927	0.366181	0.058713	0.43362	0.0338662	6.2811	0.0909753
0.796546	0.066313	13.5616	0.097352	2.405	0.0815927	0.366181	0.058713	0.43362	0.0338662	6.2811	0.0909753
0.796546	0.0664014	13.5616	0.0974818	2.405	0.0817015	0.366181	0.0587913	0.43362	0.0339113	6.2811	0.0910966
0.796546	0.0664014	13.5645	0.0974818	2.405	0.0817015	0.366181	0.0587913	0.439269	0.0339113	6.2811	0.0910966
0.796546	0.0664898	13.5645	0.0976116	2.405	0.0818103	0.366181	0.0588696	0.439269	0.0339565	6.2811	0.0912179
0.796546	0.0664898	13.5645	0.0976116	2.405	0.0818103	0.368089	0.0588696	0.439269	0.0339565	6.28643	0.0912179
0.796546	0.0665782	13.5645	0.0977414	2.405	0.0819191	0.368089	0.0589479	0.439269	0.0340016	6.28643	0.0913392
0.796546	0.0665782	13.5645	0.0977414	2.405	0.0819191	0.368089	0.0589479	0.439269	0.0340016	6.28643	0.0913392
0.796546	0.0666667	13.5645	0.0978712	2.405	0.0820279	0.368089	0.0590261	0.439269	0.0340468	6.28643	0.0914605
0.798495	0.0666667	13.5645	0.0978712	2.4513	0.0820279	0.368089	0.0590261	0.439269	0.0340468	6.28643	0.0914605
0.798495	0.0667551	13.5645	0.098001	2.4513	0.0821366	0.368089	0.0591044	0.439269	0.0340919	6.28643	0.0915818
0.798495	0.0667551	13.5645	0.098001	2.4513	0.0821366	0.368089	0.0591044	0.439269	0.0340919	6.28643	0.0915818
0.798495	0.0668435	13.5645	0.0981308	2.4513	0.0822454	0.368089	0.0591827	0.439269	0.0341371	6.28643	0.0917031
0.798495	0.0668435	13.5645	0.0981308	2.4513	0.0822454	0.368089	0.0591827	0.439269	0.0341371	6.28643	0.0917031
0.798495	0.0669319	13.5645	0.0982606	2.4513	0.0823542	0.368089	0.059261	0.439269	0.0341822	6.28643	0.0918244
0.798495	0.0669319	13.5645	0.0982606	2.4513	0.0823542	0.368089	0.059261	0.439269	0.0341822	6.28643	0.0918244
0.798495	0.0670203	13.5645	0.0983904	2.4513	0.082463	0.368089	0.0593393	0.439269	0.0342274	6.28643	0.0919457
0.798495	0.0670203	13.5903	0.0983904	2.4513	0.082463	0.368089	0.0593393	0.439269	0.0342274	6.28643	0.0919457
0.798495	0.0671088	13.5903	0.0985202	2.4513	0.0825718	0.368089	0.0594176	0.439269	0.0342726	6.28643	0.092067
0.798495	0.0671088	13.5903	0.0985202	2.4513	0.0825718	0.373877	0.0594176	0.440138	0.0342726	6.28643	0.092067
0.798495	0.0671972	13.5903	0.0986501	2.4513	0.0826806	0.373877	0.0594959	0.440138	0.0343177	6.28643	0.0921883
0.800207	0.0671972	13.5903	0.0986501	2.47727	0.0826806	0.373877	0.0594959	0.440138	0.0343177	6.28643	0.0921883
0.800207	0.0672856	13.5903	0.0987799	2.47727	0.0827894	0.373877	0.0595741	0.440138	0.0343629	6.28643	0.0923096
0.800207	0.0672856	13.5903	0.0987799	2.47727	0.0827894	0.373877	0.0595741	0.440138	0.0343629	6.32112	0.0923096
0.800207	0.067374	13.5903	0.0989097	2.47727	0.0828982	0.373877	0.0596524	0.440138	0.034408	6.32112	0.0924309
0.800207	0.067374	13.5903	0.0989097	2.47727	0.0828982	0.373877	0.0596524	0.440138	0.034408	6.32112	0.0924309
0.800207	0.0674624	13.5903	0.0990395	2.47727	0.083007	0.373877	0.0597307	0.440138	0.0344532	6.32112	0.0925522
0.800207	0.0674624	13.6287	0.0990395	2.47727	0.083007	0.373877	0.0597307	0.440138	0.0344532	6.32112	0.0925522
0.800207	0.0675508	13.6287	0.0991693	2.47727	0.0831158	0.373877	0.059809	0.440138	0.0344983	6.32112	0.0926735
0.823366	0.0675508	13.6287	0.0991693	2.47727	0.0831158	0.373877	0.059809	0.442351	0.0344983	6.35222	0.0926735
0.823366	0.0676393	13.6287	0.0992991	2.47727	0.0832245	0.373877	0.0598873	0.442351	0.0345435	6.35222	0.0927948
0.823366	0.0676393	13.6287	0.0992991	2.47727	0.0832245	0.373877	0.0598873	0.442351	0.0345435	6.35222	0.0927948
0.823366	0.0677277	13.6287	0.0994289	2.47727	0.0833333	0.373877	0.0599656	0.442351	0.0345886	6.35222	0.0929161
0.823366	0.0677277	13.6287	0.0994289	2.47727	0.0833333	0.383389	0.0599656	0.442351	0.0345886	6.35222	0.0929161
0.823366	0.0678161	13.6287	0.0995587	2.47727	0.0834421	0.383389	0.0600438	0.442351	0.0346338	6.35222	0.0930374
0.823366	0.0678161	13.6287	0.0995587	2.49968	0.0834421	0.383389	0.0600438	0.442351	0.0346338	6.35222	0.0930374
0.823366	0.0679045	13.6287	0.0996885	2.49968	0.0835509	0.383389	0.0601221	0.442351	0.0346789	6.35222	0.0931587
0.823366	0.0679045	13.6287	0.0996885	2.49968	0.0835509	0.383389	0.0601221	0.442351	0.0346789	6.35222	0.0931587
0.823366	0.0679929	13.6287	0.0998183	2.49968	0.0836597	0.383389	0.0602004	0.442351	0.0347241	6.35222	0.09328
0.823366	0.0679929	13.6545	0.0998183	2.49968	0.0836597	0.383389	0.0602004	0.450147	0.0347241	6.35222	0.09328
0.823366	0.0680813	13.6545	0.0999481	2.49968	0.0837685	0.383389	0.0602787	0.450147	0.0347693	6.35222	0.0934013
0.823366	0.0680813	13.6545	0.0999481	2.49968	0.0837685	0.383389	0.0602787	0.450147	0.0347693	6.35222	0.0934013
0.823366	0.0681698	13.6545	0.100078	2.49968	0.0838773	0.383389	0.060357	0.450147	0.0348144	6.35222	0.0935226
0.842038	0.0681698	13.6545	0.100078	2.49968	0.0838773	0.383389	0.060357	0.450147	0.0348144	6.35839	0.0935226
0.842038	0.0682582	13.6545	0.100208	2.49968	0.0839861	0.383389	0.0604353	0.450147	0.0348596	6.35839	0.0936439
0.842038	0.0682582	13.6545	0.100208	2.49968	0.0839861	0.383389	0.0604353	0.450147	0.0348596	6.35839	0.0936439
0.842038	0.0683466	13.6545	0.100337	2.49968	0.0840949	0.383389	0.0605135	0.450147	0.0349047	6.35839	0.0937652
0.842038	0.0683466	13.6545	0.100337	2.51538	0.0840949	0.387241	0.0605135	0.450147	0.0349047	6.35839	0.0937652
0.842038	0.068435	13.6545	0.100467	2.51538	0.0842037	0.387241	0.0605918	0.450147	0.0349499	6.35839	0.0938865
0.842038	0.068435	13.6679	0.100467	2.51538	0.0842037	0.387241	0.0605918	0.450147	0.0349499	6.35839	0.0938865
0.842038	0.0685234	13.6679	0.100597	2.51538	0.0843124	0.387241	0.0606701	0.450147	0.034995	6.35839	0.0940078
0.842038	0.0685234	13.6679	0.100597	2.51538	0.0843124	0.387241	0.0606701	0.450147	0.034995	6.35839	0.0940078
0.842038	0.0686118	13.6679	0.100727	2.51538	0.0844212	0.387241	0.0607484	0.450147	0.0350402	6.35839	0.0941291
0.842038	0.0686118	13.6679	0.100727	2.51538	0.0844212	0.387241	0.0607484	0.451268	0.0350402	6.40482	0.0941291
0.842038	0.0687003	13.6679	0.100857	2.51538	0.08453	0.387241	0.0608267	0.451268	0.0350853	6.40482	0.0942504
0.850083	0.0687003	13.6679	0.100857	2.51538	0.08453	0.387241	0.0608267	0.451268	0.0350853	6.40482	0.0942504
0.850083	0.0687887	13.6679	0.100987	2.51538	0.0846388	0.387241	0.060905	0.451268	0.0351305	6.40482	0.0943717
0.850083	0.0687887	13.6679	0.100987	2.51538	0.0846388	0.387241	0.060905	0.451268	0.0351305	6.40482	0.0943717
0.850083	0.0688771	13.6679	0.101116	2.51538	0.0847476	0.387241	0.0609832	0.451268	0.0351757	6.40482	0.094493
0.850083	0.0688771	13.7279	0.101116	2.51538	0.0847476	0.387241	0.0609832	0.451268	0.0351757	6.40482	0.094493
0.850083	0.0689655	13.7279	0.101246	2.51538	0.0848564	0.387241	0.0610615	0.451268	0.0352208	6.40482	0.0946143
0.850083	0.0689655	13.7279	0.101246	2.53711	0.0848564	0.390821	0.0610615	0.451268	0.0352208	6.42377	0.0946143
0.850083	0.0690539	13.7279	0.101376	2.53711	0.0849652	0.390821	0.0611398	0.451268	0.035266	6.42377	0.0947356
0.851462	0.0690539	13.7279	0.101376	2.53711	0.0849652	0.390821	0.0611398	0.451268	0.035266	6.42377	0.0947356
0.851462	0.0691424	13.7279	0.101506	2.53711	0.085074	0.390821	0.0612181	0.451268	0.0353111	6.42377	0.0948569
0.851462	0.0691424	13.7279	0.101506	2.53711	0.085074	0.390821	0.0612181	0.456762	0.0353111	6.42377	0.0948569
0.851462	0.0692308	13.7279	0.101636	2.53711	0.0851828	0.390821	0.0612964	0.456762	0.0353563	6.42377	0.0949782
0.851462	0.0692308	13.7279	0.101636	2.53711	0.0851828	0.390821	0.0612964	0.456762	0.0353563	6.42377	0.0949782
0.851462	0.0693192	13.7279	0.101765	2.53711	0.0852916	0.390821	0.0613747	0.456762	0.0354014	6.42377	0.0950995
0.851462	0.0693192	13.7279	0.101765	2.53711	0.0852916	0.390821	0.0613747	0.456762	0.0354014	6.42377	0.0950995
0.851462	0.0694076	13.7279	0.101895	2.53711	0.0854003	0.390821	0.061453	0.456762	0.0354466	6.42377	0.0952208
0.851462	0.0694076	13.7279	0.101895	2.53711	0.0854003	0.390821	0.061453	0.456762	0.0354466	6.43009	0.0952208
0.851462	0.069496	13.7279	0.102025	2.53711	0.0855091	0.390821	0.0615312	0.456762	0.0354917	6.43009	0.0953421
0.854555	0.069496	13.7279	0.102025	2.53711	0.0855091	0.390821	0.0615312	0.456762	0.0354917	6.43009	0.0953421
0.854555	0.0695844	13.7279	0.102155	2.53711	0.0856179	0.390821	0.0616095	0.456762	0.0355369	6.43009	0.0954634
0.854555	0.0695844	13.7842	0.102155	2.54251	0.0856179	0.392203	0.0616095	0.456762	0.0355369	6.43009	0.0954634
0.854555	0.0696729	13.7842	0.102285	2.54251	0.0857267	0.392203	0.0616878	0.456762	0.035582	6.43009	0.0955847
0.854555	0.0696729	13.7842	0.102285	2.54251	0.0857267	0.392203	0.0616878	0.456762	0.035582	6.43009	0.0955847
0.854555	0.0697613	13.7842	0.102414	2.54251	0.0858355	0.392203	0.0617661	0.456762	0.0356272	6.43009	0.095706
0.854555	0.0697613	13.7842	0.102414	2.54251	0.0858355	0.392203	0.0617661	0.459554	0.0356272	6.43009	0.095706
0.854555	0.0698497	13.7842	0.102544	2.54251	0.0859443	0.392203	0.0618444	0.459554	0.0356724	6.43009	0.0958273
0.854555	0.0698497	13.7842	0.102544	2.54251	0.0859443	0.392203	0.0618444	0.459554	0.0356724	6.43009	0.0958273
0.854555	0.0699381	13.7842	0.102674	2.54251	0.0860531	0.392203	0.0619227	0.459554	0.0357175	6.43009	0.0959486
0.854555	0.0699381	13.7842	0.102674	2.54251	0.0860531	0.392203	0.0619227	0.459554	0.0357175	6.43009	0.0959486
0.854555	0.0700265	13.7842	0.102804	2.54251	0.0861619	0.392203	0.0620009	0.459554	0.0357627	6.43009	0.0960699
0.854555	0.0700265	13.7842	0.102804	2.54251	0.0861619	0.392203	0.0620009	0.459554	0.0357627	6.44702	0.0960699
0.854555	0.0701149	13.7842	0.102934	2.54251	0.0862707	0.392203	0.0620792	0.459554	0.0358078	6.44702	0.0961912
0.854555	0.0701149	13.8107	0.102934	2.54251	0.0862707	0.392203	0.0620792	0.459554	0.0358078	6.44702	0.0961912
0.854555	0.0702034	13.8107	0.103063	2.54251	0.0863795	0.392203	0.0621575	0.459554	0.035853	6.44702	0.0963125
0.854555	0.0702034	13.8107	0.103063	2.56336	0.0863795	0.396598	0.0621575	0.459554	0.035853	6.44702	0.0963125
0.854555	0.0702918	13.8107	0.103193	2.56336	0.0864883	0.396598	0.0622358	0.459554	0.0358981	6.44702	0.0964338
0.8567	0.0702918	13.8107	0.103193	2.56336	0.0864883	0.396598	0.0622358	0.46424	0.0358981	6.44702	0.0964338
0.8567	0.0703802	13.8107	0.103323	2.56336	0.086597	0.396598	0.0623141	0.46424	0.0359433	6.44702	0.0965551
0.8567	0.0703802	13.8107	0.103323	2.56336	0.086597	0.396598	0.0623141	0.46424	0.0359433	6.44702	0.0965551
0.8567	0.0704686	13.8107	0.103453	2.56336	0.0867058	0.396598	0.0623924	0.46424	0.0359884	6.44702	0.0966764
0.8567	0.0704686	13.8107	0.103453	2.56336	0.0867058	0.396598	0.0623924	0.46424	0.0359884	6.44702	0.0966764
0.8567	0.070557	13.8107	0.103583	2.56336	0.0868146	0.396598	0.0624706	0.46424	0.0360336	6.44702	0.0967977
0.8567	0.070557	13.8107	0.103583	2.56336	0.0868146	0.396598	0.0624706	0.46424	0.0360336	6.46743	0.0967977
0.8567	0.0706454	13.8107	0.103712	2.56336	0.0869234	0.396598	0.0625489	0.46424	0.0360788	6.46743	0.096919
0.8567	0.0706454	13.8217	0.103712	2.56596	0.0869234	0.396598	0.0625489	0.46424	0.0360788	6.46743	0.096919
0.8567	0.0707339	13.8217	0.103842	2.56596	0.0870322	0.396598	0.0626272	0.46424	0.0361239	6.46743	0.0970403
0.8567	0.0707339	13.8217	0.103842	2.56596	0.0870322	0.396598	0.0626272	0.46424	0.0361239	6.46743	0.0970403
0.8567	0.0708223	13.8217	0.103972	2.56596	0.087141	0.396598	0.0627055	0.46424	0.0361691	6.46743	0.0971616
0.8567	0.0708223	13.8217	0.103972	2.56596	0.087141	0.39792	0.0627055	0.46424	0.0361691	6.46743	0.0971616
0.8567	0.0709107	13.8217	0.104102	2.56596	0.0872498	0.39792	0.0627838	0.46424	0.0362142	6.46743	0.0972829
0.857443	0.0709107	13.8217	0.104102	2.56596	0.0872498	0.39792	0.0627838	0.466962	0.0362142	6.46743	0.0972829
0.857443	0.0709991	13.8217	0.104232	2.56596	0.0873586	0.39792	0.0628621	0.466962	0.0362594	6.46743	0.0974042
0.857443	0.0709991	13.8217	0.104232	2.56596	0.0873586	0.39792	0.0628621	0.466962	0.0362594	6.46743	0.0974042
0.857443	0.0710875	13.8217	0.104361	2.56596	0.0874674	0.39792	0.0629403	0.466962	0.0363045	6.46743	0.0975255
0.857443	0.0710875	13.8289	0.104361	2.56596	0.0874674	0.39792	0.0629403	0.466962	0.0363045	6.46743	0.0975255
0.857443	0.071176	13.8289	0.104491	2.56596	0.0875762	0.39792	0.0630186	0.466962	0.0363497	6.46743	0.0976468
0.857443	0.071176	13.8289	0.104491	2.56596	0.0875762	0.39792	0.0630186	0.466962	0.0363497	6.48329	0.0976468
0.857443	0.0712644	13.8289	0.104621	2.56596	0.0876849	0.39792	0.0630969	0.466962	0.0363948	6.48329	0.0977681
0.857443	0.0712644	13.8289	0.104621	2.56596	0.0876849	0.39792	0.0630969	0.466962	0.0363948	6.48329	0.0977681
0.857443	0.0713528	13.8289	0.104751	2.56596	0.0877937	0.39792	0.0631752	0.466962	0.03644	6.48329	0.0978894
0.859042	0.0713528	13.8289	0.104751	2.58708	0.0877937	0.39792	0.0631752	0.472811	0.03644	6.48329	0.0978894
0.859042	0.0714412	13.8289	0.104881	2.58708	0.0879025	0.39792	0.0632535	0.472811	0.0364851	6.48329	0.0980107
0.859042	0.0714412	13.8662	0.104881	2.58708	0.0879025	0.39792	0.0632535	0.472811	0.0364851	6.48329	0.0980107
0.859042	0.0715296	13.8662	0.10501	2.58708	0.0880113	0.39792	0.0633318	0.472811	0.0365303	6.48329	0.098132
0.859042	0.0715296	13.8662	0.10501	2.58708	0.0880113	0.400116	0.0633318	0.472811	0.0365303	6.48329	0.098132
0.859042	0.071618	13.8662	0.10514	2.58708	0.0881201	0.400116	0.0634101	0.472811	0.0365755	6.48329	0.0982533
0.859042	0.071618	13.8662	0.10514	2.58708	0.0881201	0.400116	0.0634101	0.472811	0.0365755	6.51166	0.0982533
0.859042	0.0717065	13.8662	0.10527	2.58708	0.0882289	0.400116	0.0634883	0.472811	0.0366206	6.51166	0.0983746
0.859042	0.0717065	13.8662	0.10527	2.58708	0.0882289	0.400116	0.0634883	0.472811	0.0366206	6.51166	0.0983746
0.859042	0.0717949	13.8662	0.1054	2.58708	0.0883377	0.400116	0.0635666	0.472811	0.0366658	6.51166	0.0984959
0.859042	0.0717949	13.8662	0.1054	2.58708	0.0883377	0.400116	0.0635666	0.472811	0.0366658	6.51166	0.0984959
0.859042	0.0718833	13.8662	0.10553	2.58708	0.0884465	0.400116	0.0636449	0.472811	0.0367109	6.51166	0.0986172
0.859042	0.0718833	13.8662	0.10553	2.58708	0.0884465	0.400116	0.0636449	0.485206	0.0367109	6.51166	0.0986172
0.859042	0.0719717	13.8662	0.105659	2.58708	0.0885553	0.400116	0.0637232	0.485206	0.0367561	6.51166	0.0987385
0.8669	0.0719717	13.8662	0.105659	2.592	0.0885553	0.400116	0.0637232	0.485206	0.0367561	6.51166	0.0987385
0.8669	0.0720601	13.8662	0.105789	2.592	0.0886641	0.400116	0.0638015	0.485206	0.0368012	6.51166	0.0988598
0.8669	0.0720601	13.8664	0.105789	2.592	0.0886641	0.400116	0.0638015	0.485206	0.0368012	6.51166	0.0988598
0.8669	0.0721485	13.8664	0.105919	2.592	0.0887728	0.400116	0.0638798	0.485206	0.0368464	6.51166	0.0989811
0.8669	0.0721485	13.8664	0.105919	2.592	0.0887728	0.404017	0.0638798	0.485206	0.0368464	6.51166	0.0989811
0.8669	0.072237	13.8664	0.106049	2.592	0.0888816	0.404017	0.063958	0.485206	0.0368915	6.51166	0.0991024
0.8669	0.072237	13.8664	0.106049	2.592	0.0888816	0.404017	0.063958	0.48559	0.0368915	6.52281	0.0991024
0.8669	0.0723254	13.8664	0.106179	2.592	0.0889904	0.404017	0.0640363	0.48559	0.0369367	6.52281	0.0992237
0.8669	0.0723254	13.8664	0.106179	2.592	0.0889904	0.404017	0.0640363	0.48559	0.0369367	6.52281	0.0992237
0.8669	0.0724138	13.8664	0.106308	2.592	0.0890992	0.404017	0.0641146	0.48559	0.0369818	6.52281	0.099345
0.8669	0.0724138	13.8664	0.106308	2.592	0.0890992	0.404017	0.0641146	0.48559	0.0369818	6.52281	0.099345
0.8669	0.0725022	13.8664	0.106438	2.592	0.089208	0.404017	0.0641929	0.48559	0.037027	6.52281	0.0994663
0.86986	0.0725022	13.8791	0.106438	2.59724	0.089208	0.404017	0.0641929	0.48559	0.037027	6.52281	0.0994663
0.86986	0.0725906	13.8791	0.106568	2.59724	0.0893168	0.404017	0.0642712	0.48559	0.0370722	6.52281	0.0995876
0.86986	0.0725906	13.8791	0.106568	2.59724	0.0893168	0.404017	0.0642712	0.48559	0.0370722	6.52281	0.0995876
0.86986	0.072679	13.8791	0.106698	2.59724	0.0894256	0.404017	0.0643495	0.48559	0.0371173	6.52281	0.0997089
0.86986	0.072679	13.8791	0.106698	2.59724	0.0894256	0.405528	0.0643495	0.48559	0.0371173	6.52281	0.0997089
0.86986	0.0727675	13.8791	0.106828	2.59724	0.0895344	0.405528	0.0644277	0.48559	0.0371625	6.52281	0.0998302
0.86986	0.0727675	13.8791	0.106828	2.59724	0.0895344	0.405528	0.0644277	0.486992	0.0371625	6.52281	0.0998302
0.86986	0.0728559	13.8791	0.106957	2.59724	0.0896432	0.405528	0.064506	0.486992	0.0372076	6.52281	0.0999515
0.876712	0.0728559	13.8791	0.106957	2.59724	0.0896432	0.405528	0.064506	0.486992	0.0372076	6.57359	0.0999515
0.876712	0.0729443	13.8791	0.107087	2.59724	0.089752	0.405528	0.0645843	0.486992	0.0372528	6.57359	0.100073
0.876712	0.0729443	13.8791	0.107087	2.59918	0.089752	0.405528	0.0645843	0.486992	0.0372528	6.57359	0.100073
0.876712	0.0730327	13.8791	0.107217	2.59918	0.0898607	0.405528	0.0646626	0.486992	0.0372979	6.57359	0.100194
0.876712	0.0730327	13.8791	0.107217	2.59918	0.0898607	0.405528	0.0646626	0.486992	0.0372979	6.57359	0.100194
0.876712	0.0731211	13.8791	0.107347	2.59918	0.0899695	0.405528	0.0647409	0.486992	0.0373431	6.57359	0.100315
0.876712	0.0731211	13.9008	0.107347	2.59918	0.0899695	0.423447	0.0647409	0.490892	0.0373431	6.57359	0.100315
0.876712	0.0732095	13.9008	0.107477	2.59918	0.0900783	0.423447	0.0648192	0.490892	0.0373882	6.57359	0.100437
0.876712	0.0732095	13.9008	0.107477	2.59918	0.0900783	0.423447	0.0648192	0.490892	0.0373882	6.57359	0.100437
0.876712	0.073298	13.9008	0.107606	2.59918	0.0901871	0.423447	0.0648974	0.490892	0.0374334	6.57359	0.100558
0.876712	0.073298	13.9008	0.107606	2.59918	0.0901871	0.423447	0.0648974	0.490892	0.0374334	6.57359	0.100558
0.876712	0.0733864	13.9008	0.107736	2.59918	0.0902959	0.423447	0.0649757	0.490892	0.0374786	6.57359	0.100679
0.876712	0.0733864	13.9008	0.107736	2.59918	0.0902959	0.423447	0.0649757	0.490892	0.0374786	6.57359	0.100679
0.876712	0.0734748	13.9008	0.107866	2.59918	0.0904047	0.423447	0.065054	0.490892	0.0375237	6.57359	0.100801
0.886334	0.0734748	13.9008	0.107866	2.61308	0.0904047	0.423447	0.065054	0.490892	0.0375237	6.63646	0.100801
0.886334	0.0735632	13.9008	0.107996	2.61308	0.0905135	0.423447	0.0651323	0.490892	0.0375689	6.63646	0.100922
0.886334	0.0735632	13.9008	0.107996	2.61308	0.0905135	0.423447	0.0651323	0.490892	0.0375689	6.63646	0.100922
0.886334	0.0736516	13.9008	0.108126	2.61308	0.0906223	0.423447	0.0652106	0.490892	0.037614	6.63646	0.101043
0.886334	0.0736516	13.9008	0.108126	2.61308	0.0906223	0.425339	0.0652106	0.490892	0.037614	6.63646	0.101043
0.886334	0.0737401	13.9008	0.108255	2.61308	0.0907311	0.425339	0.0652889	0.490892	0.0376592	6.63646	0.101164
0.886334	0.0737401	13.9008	0.108255	2.61308	0.0907311	0.425339	0.0652889	0.490892	0.0376592	6.63646	0.101164
0.886334	0.0738285	13.9008	0.108385	2.61308	0.0908399	0.425339	0.0653672	0.490892	0.0377043	6.63646	0.101286
0.886334	0.0738285	13.9008	0.108385	2.61308	0.0908399	0.425339	0.0653672	0.496015	0.0377043	6.63646	0.101286
0.886334	0.0739169	13.9008	0.108515	2.61308	0.0909487	0.425339	0.0654454	0.496015	0.0377495	6.63646	0.101407
0.890266	0.0739169	13.9493	0.108515	2.61308	0.0909487	0.425339	0.0654454	0.496015	0.0377495	6.63646	0.101407
0.890266	0.0740053	13.9493	0.108645	2.61308	0.0910574	0.425339	0.0655237	0.496015	0.0377946	6.63646	0.101528
0.890266	0.0740053	13.9493	0.108645	2.6176	0.0910574	0.425339	0.0655237	0.496015	0.0377946	6.63646	0.101528
0.890266	0.0740937	13.9493	0.108775	2.6176	0.0911662	0.425339	0.065602	0.496015	0.0378398	6.63646	0.10165
0.890266	0.0740937	13.9493	0.108775	2.6176	0.0911662	0.425339	0.065602	0.496015	0.0378398	6.63779	0.10165
0.890266	0.0741821	13.9493	0.108904	2.6176	0.091275	0.425339	0.0656803	0.496015	0.0378849	6.63779	0.101771
0.890266	0.0741821	13.9493	0.108904	2.6176	0.091275	0.434849	0.0656803	0.496015	0.0378849	6.63779	0.101771
0.890266	0.0742706	13.9493	0.109034	2.6176	0.0913838	0.434849	0.0657586	0.496015	0.0379301	6.63779	0.101892
0.890266	0.0742706	13.9493	0.109034	2.6176	0.0913838	0.434849	0.0657586	0.496015	0.0379301	6.63779	0.101892
0.890266	0.074359	13.9493	0.109164	2.6176	0.0914926	0.434849	0.0658369	0.496015	0.0379753	6.63779	0.102014
0.890266	0.074359	13.9493	0.109164	2.6176	0.0914926	0.434849	0.0658369	0.496015	0.0379753	6.63779	0.102014
0.890266	0.0744474	13.9493	0.109294	2.6176	0.0916014	0.434849	0.0659151	0.496015	0.0380204	6.63779	0.102135
0.890266	0.0744474	13.9493	0.109294	2.61825	0.0916014	0.434849	0.0659151	0.501722	0.0380204	6.68016	0.102135
0.890266	0.0745358	13.9493	0.109424	2.61825	0.0917102	0.434849	0.0659934	0.501722	0.0380656	6.68016	0.102256
0.901544	0.0745358	14.0579	0.109424	2.61825	0.0917102	0.434849	0.0659934	0.501722	0.0380656	6.68016	0.102256
0.901544	0.0746242	14.0579	0.109553	2.61825	0.091819	0.434849	0.0660717	0.501722	0.0381107	6.68016	0.102377
0.901544	0.0746242	14.0579	0.109553	2.61825	0.091819	0.437426	0.0660717	0.501722	0.0381107	6.68016	0.102377
0.901544	0.0747126	14.0579	0.109683	2.61825	0.0919278	0.437426	0.06615	0.501722	0.0381559	6.68016	0.102499
0.901544	0.0747126	14.0579	0.109683	2.61825	0.0919278	0.437426	0.06615	0.501722	0.0381559	6.68016	0.102499
0.901544	0.0748011	14.0579	0.109813	2.61825	0.0920366	0.437426	0.0662283	0.501722	0.038201	6.68016	0.10262
0.901544	0.0748011	14.0579	0.109813	2.61825	0.0920366	0.437426	0.0662283	0.501722	0.038201	6.68016	0.10262
0.901544	0.0748895	14.0579	0.109943	2.61825	0.0921453	0.437426	0.0663066	0.501722	0.0382462	6.68016	0.102741
0.901544	0.0748895	14.0579	0.109943	2.61825	0.0921453	0.437426	0.0663066	0.501722	0.0382462	6.69353	0.102741
0.901544	0.0749779	14.0579	0.110073	2.61825	0.0922541	0.437426	0.0663848	0.501722	0.0382913	6.69353	0.102863
0.901544	0.0749779	14.0579	0.110073	2.63345	0.0922541	0.437426	0.0663848	0.50469	0.0382913	6.69353	0.102863
0.901544	0.0750663	14.0579	0.110202	2.63345	0.0923629	0.437426	0.0664631	0.50469	0.0383365	6.69353	0.102984
0.902299	0.0750663	14.0579	0.110202	2.63345	0.0923629	0.437426	0.0664631	0.50469	0.0383365	6.69353	0.102984
0.902299	0.0751547	14.0579	0.110332	2.63345	0.0924717	0.437426	0.0665414	0.50469	0.0383816	6.69353	0.103105
0.902299	0.0751547	14.0702	0.110332	2.63345	0.0924717	0.437726	0.0665414	0.50469	0.0383816	6.69353	0.103105
0.902299	0.0752431	14.0702	0.110462	2.63345	0.0925805	0.437726	0.0666197	0.50469	0.0384268	6.69353	0.103227
0.902299	0.0752431	14.0702	0.110462	2.63345	0.0925805	0.437726	0.0666197	0.50469	0.0384268	6.69353	0.103227
0.902299	0.0753316	14.0702	0.110592	2.63345	0.0926893	0.437726	0.066698	0.50469	0.038472	6.69353	0.103348
0.902299	0.0753316	14.0702	0.110592	2.63345	0.0926893	0.437726	0.066698	0.50469	0.038472	6.7178	0.103348
0.902299	0.07542	14.0702	0.110722	2.63345	0.0927981	0.437726	0.0667763	0.50469	0.0385171	6.7178	0.103469
0.902299	0.07542	14.0702	0.110722	2.63345	0.0927981	0.437726	0.0667763	0.50469	0.0385171	6.7178	0.103469
0.902299	0.0755084	14.0702	0.110852	2.63345	0.0929069	0.437726	0.0668545	0.50469	0.0385623	6.7178	0.10359
0.902299	0.0755084	14.0702	0.110852	2.67106	0.0929069	0.437726	0.0668545	0.50469	0.0385623	6.7178	0.10359
0.902299	0.0755968	14.0702	0.110981	2.67106	0.0930157	0.437726	0.0669328	0.50469	0.0386074	6.7178	0.103712
0.914697	0.0755968	14.0702	0.110981	2.67106	0.0930157	0.437726	0.0669328	0.508397	0.0386074	6.7178	0.103712
0.914697	0.0756852	14.0702	0.111111	2.67106	0.0931245	0.437726	0.0670111	0.508397	0.0386526	6.7178	0.103833
0.914697	0.0756852	14.0706	0.111111	2.67106	0.0931245	0.437869	0.0670111	0.508397	0.0386526	6.7178	0.103833
0.914697	0.0757737	14.0706	0.111241	2.67106	0.0932332	0.437869	0.0670894	0.508397	0.0386977	6.7178	0.103954
0.914697	0.0757737	14.0706	0.111241	2.67106	0.0932332	0.437869	0.0670894	0.508397	0.0386977	6.7178	0.103954
0.914697	0.0758621	14.0706	0.111371	2.67106	0.093342	0.437869	0.0671677	0.508397	0.0387429	6.7178	0.104076
0.914697	0.0758621	14.0706	0.111371	2.67106	0.093342	0.437869	0.0671677	0.508397	0.0387429	6.7178	0.104076
0.914697	0.0759505	14.0706	0.111501	2.67106	0.0934508	0.437869	0.067246	0.508397	0.038788	6.7178	0.104197
0.914697	0.0759505	14.0706	0.111501	2.68639	0.0934508	0.437869	0.067246	0.508397	0.038788	6.74155	0.104197
0.914697	0.0760389	14.0706	0.11163	2.68639	0.0935596	0.437869	0.0673243	0.508397	0.0388332	6.74155	0.104318
0.914697	0.0760389	14.0706	0.11163	2.68639	0.0935596	0.437869	0.0673243	0.508397	0.0388332	6.74155	0.104318
0.914697	0.0761273	14.0706	0.11176	2.68639	0.0936684	0.437869	0.0674025	0.508397	0.0388784	6.74155	0.10444
0.914697	0.0761273	14.0706	0.11176	2.68639	0.0936684	0.437869	0.0674025	0.513712	0.0388784	6.74155	0.10444
0.914697	0.0762157	14.0706	0.11189	2.68639	0.0937772	0.437869	0.0674808	0.513712	0.0389235	6.74155	0.104561
0.914697	0.0762157	14.0706	0.11189	2.68639	0.0937772	0.437869	0.0674808	0.513712	0.0389235	6.74155	0.104561
0.914697	0.0763042	14.0706	0.11202	2.68639	0.093886	0.437869	0.0675591	0.513712	0.0389687	6.74155	0.104682
0.915303	0.0763042	14.0706	0.11202	2.68639	0.093886	0.437869	0.0675591	0.513712	0.0389687	6.74155	0.104682
0.915303	0.0763926	14.0706	0.11215	2.68639	0.0939948	0.437869	0.0676374	0.513712	0.0390138	6.74155	0.104803
0.915303	0.0763926	14.0765	0.11215	2.68639	0.0939948	0.438105	0.0676374	0.513712	0.0390138	6.74155	0.104803
0.915303	0.076481	14.0765	0.112279	2.68639	0.0941036	0.438105	0.0677157	0.513712	0.039059	6.74155	0.104925
0.915303	0.076481	14.0765	0.112279	2.69494	0.0941036	0.438105	0.0677157	0.513712	0.039059	6.74155	0.104925
0.915303	0.0765694	14.0765	0.112409	2.69494	0.0942124	0.438105	0.067794	0.513712	0.0391041	6.74155	0.105046
0.915303	0.0765694	14.0765	0.112409	2.69494	0.0942124	0.438105	0.067794	0.513712	0.0391041	6.74155	0.105046
0.915303	0.0766578	14.0765	0.112539	2.69494	0.0943211	0.438105	0.0678722	0.513712	0.0391493	6.74155	0.105167
0.91717	0.0766578	14.0765	0.112539	2.69494	0.0943211	0.438105	0.0678722	0.513712	0.0391493	6.77343	0.105167
0.91717	0.0767462	14.0765	0.112669	2.69494	0.0944299	0.438105	0.0679505	0.513712	0.0391944	6.77343	0.105289
0.91717	0.0767462	14.099	0.112669	2.69494	0.0944299	0.438105	0.0679505	0.513712	0.0391944	6.77343	0.105289
0.91717	0.0768347	14.099	0.112799	2.69494	0.0945387	0.438105	0.0680288	0.513712	0.0392396	6.77343	0.10541
0.91717	0.0768347	14.099	0.112799	2.69494	0.0945387	0.444266	0.0680288	0.517992	0.0392396	6.77343	0.10541
0.91717	0.0769231	14.099	0.112928	2.69494	0.0946475	0.444266	0.0681071	0.517992	0.0392847	6.77343	0.105531
0.91717	0.0769231	14.099	0.112928	2.69494	0.0946475	0.444266	0.0681071	0.517992	0.0392847	6.77343	0.105531
0.91717	0.0770115	14.099	0.113058	2.69494	0.0947563	0.444266	0.0681854	0.517992	0.0393299	6.77343	0.105653
0.91717	0.0770115	14.099	0.113058	2.69494	0.0947563	0.444266	0.0681854	0.517992	0.0393299	6.77343	0.105653
0.91717	0.0770999	14.099	0.113188	2.69494	0.0948651	0.444266	0.0682637	0.517992	0.0393751	6.77343	0.105774
0.926683	0.0770999	14.099	0.113188	2.69494	0.0948651	0.444266	0.0682637	0.517992	0.0393751	6.77711	0.105774
0.926683	0.0771883	14.099	0.113318	2.69494	0.0949739	0.444266	0.0683419	0.517992	0.0394202	6.77711	0.105895
0.926683	0.0771883	14.099	0.113318	2.70255	0.0949739	0.444266	0.0683419	0.517992	0.0394202	6.77711	0.105895
0.926683	0.0772767	14.099	0.113448	2.70255	0.0950827	0.444266	0.0684202	0.517992	0.0394654	6.77711	0.106016
0.926683	0.0772767	14.099	0.113448	2.70255	0.0950827	0.444266	0.0684202	0.517992	0.0394654	6.77711	0.106016
0.926683	0.0773652	14.099	0.113577	2.70255	0.0951915	0.444266	0.0684985	0.517992	0.0395105	6.77711	0.106138
0.926683	0.0773652	14.1153	0.113577	2.70255	0.0951915	0.444715	0.0684985	0.521469	0.0395105	6.77711	0.106138
0.926683	0.0774536	14.1153	0.113707	2.70255	0.0953003	0.444715	0.0685768	0.521469	0.0395557	6.77711	0.106259
0.926683	0.0774536	14.1153	0.113707	2.70255	0.0953003	0.444715	0.0685768	0.521469	0.0395557	6.77711	0.106259
0.926683	0.077542	14.1153	0.113837	2.70255	0.0954091	0.444715	0.0686551	0.521469	0.0396008	6.77711	0.10638
0.926683	0.077542	14.1153	0.113837	2.70255	0.0954091	0.444715	0.0686551	0.521469	0.0396008	6.77711	0.10638
0.926683	0.0776304	14.1153	0.113967	2.70255	0.0955178	0.444715	0.0687334	0.521469	0.039646	6.77711	0.106502
0.939513	0.0776304	14.1153	0.113967	2.72931	0.0955178	0.444715	0.0687334	0.521469	0.039646	6.77711	0.106502
0.939513	0.0777188	14.1153	0.114097	2.72931	0.0956266	0.444715	0.0688116	0.521469	0.0396911	6.77711	0.106623
0.939513	0.0777188	14.1153	0.114097	2.72931	0.0956266	0.444715	0.0688116	0.521469	0.0396911	6.77711	0.106623
0.939513	0.0778073	14.1153	0.114226	2.72931	0.0957354	0.444715	0.0688899	0.521469	0.0397363	6.77711	0.106744
0.939513	0.0778073	14.1153	0.114226	2.72931	0.0957354	0.444715	0.0688899	0.521469	0.0397363	6.80693	0.106744
0.939513	0.0778957	14.1153	0.114356	2.72931	0.0958442	0.444715	0.0689682	0.521469	0.0397815	6.80693	0.106866
0.939513	0.0778957	14.1155	0.114356	2.72931	0.0958442	0.444715	0.0689682	0.521469	0.0397815	6.80693	0.106866
0.939513	0.0779841	14.1155	0.114486	2.72931	0.095953	0.444715	0.0690465	0.521469	0.0398266	6.80693	0.106987
0.939513	0.0779841	14.1155	0.114486	2.72931	0.095953	0.445618	0.0690465	0.527795	0.0398266	6.80693	0.106987
0.939513	0.0780725	14.1155	0.114616	2.72931	0.0960618	0.445618	0.0691248	0.527795	0.0398718	6.80693	0.107108
0.939513	0.0780725	14.1155	0.114616	2.72931	0.0960618	0.445618	0.0691248	0.527795	0.0398718	6.80693	0.107108
0.939513	0.0781609	14.1155	0.114746	2.72931	0.0961706	0.445618	0.0692031	0.527795	0.0399169	6.80693	0.10723
0.939513	0.0781609	14.1155	0.114746	2.72931	0.0961706	0.445618	0.0692031	0.527795	0.0399169	6.80693	0.10723
0.939513	0.0782493	14.1155	0.114875	2.72931	0.0962794	0.445618	0.0692814	0.527795	0.0399621	6.80693	0.107351
0.941106	0.0782493	14.1155	0.114875	2.72931	0.0962794	0.445618	0.0692814	0.527795	0.0399621	6.80693	0.107351
0.941106	0.0783378	14.1155	0.115005	2.72931	0.0963882	0.445618	0.0693596	0.527795	0.0400072	6.80693	0.107472
0.941106	0.0783378	14.1534	0.115005	2.78413	0.0963882	0.445618	0.0693596	0.527795	0.0400072	6.83019	0.107472
0.941106	0.0784262	14.1534	0.115135	2.78413	0.096497	0.445618	0.0694379	0.527795	0.0400524	6.83019	0.107593
0.941106	0.0784262	14.1534	0.115135	2.78413	0.096497	0.445618	0.0694379	0.527795	0.0400524	6.83019	0.107593
0.941106	0.0785146	14.1534	0.115265	2.78413	0.0966057	0.445618	0.0695162	0.527795	0.0400975	6.83019	0.107715
0.941106	0.0785146	14.1534	0.115265	2.78413	0.0966057	0.445821	0.0695162	0.543156	0.0400975	6.83019	0.107715
0.941106	0.078603	14.1534	0.115395	2.78413	0.0967145	0.445821	0.0695945	0.543156	0.0401427	6.83019	0.107836
0.941106	0.078603	14.1534	0.115395	2.78413	0.0967145	0.445821	0.0695945	0.543156	0.0401427	6.83019	0.107836
0.941106	0.0786914	14.1534	0.115524	2.78413	0.0968233	0.445821	0.0696728	0.543156	0.0401878	6.83019	0.107957
0.94215	0.0786914	14.1534	0.115524	2.78413	0.0968233	0.445821	0.0696728	0.543156	0.0401878	6.83019	0.107957
0.94215	0.0787798	14.1534	0.115654	2.78413	0.0969321	0.445821	0.0697511	0.543156	0.040233	6.83019	0.108079
0.94215	0.0787798	14.1883	0.115654	2.78413	0.0969321	0.445821	0.0697511	0.543156	0.040233	6.83019	0.108079
0.94215	0.0788683	14.1883	0.115784	2.78413	0.0970409	0.445821	0.0698293	0.543156	0.0402782	6.83019	0.1082
0.94215	0.0788683	14.1883	0.115784	2.79693	0.0970409	0.445821	0.0698293	0.546702	0.0402782	6.85063	0.1082
0.94215	0.0789567	14.1883	0.115914	2.79693	0.0971497	0.445821	0.0699076	0.546702	0.0403233	6.85063	0.108321
0.94215	0.0789567	14.1883	0.115914	2.79693	0.0971497	0.445821	0.0699076	0.546702	0.0403233	6.85063	0.108321
0.94215	0.0790451	14.1883	0.116044	2.79693	0.0972585	0.445821	0.0699859	0.546702	0.0403685	6.85063	0.108443
0.94215	0.0790451	14.1883	0.116044	2.79693	0.0972585	0.44635	0.0699859	0.546702	0.0403685	6.85063	0.108443
0.94215	0.0791335	14.1883	0.116173	2.79693	0.0973673	0.44635	0.0700642	0.546702	0.0404136	6.85063	0.108564
0.94215	0.0791335	14.1883	0.116173	2.79693	0.0973673	0.44635	0.0700642	0.546702	0.0404136	6.85063	0.108564
0.94215	0.0792219	14.1883	0.116303	2.79693	0.0974761	0.44635	0.0701425	0.546702	0.0404588	6.85063	0.108685
0.942691	0.0792219	14.1883	0.116303	2.79693	0.0974761	0.44635	0.0701425	0.546702	0.0404588	6.85063	0.108685
0.942691	0.0793103	14.1883	0.116433	2.79693	0.0975849	0.44635	0.0702208	0.546702	0.0405039	6.85063	0.108806
0.942691	0.0793103	14.1883	0.116433	2.81193	0.0975849	0.44635	0.0702208	0.54922	0.0405039	6.85063	0.108806
0.942691	0.0793988	14.1883	0.116563	2.81193	0.0976936	0.44635	0.070299	0.54922	0.0405491	6.85063	0.108928
0.942691	0.0793988	14.2542	0.116563	2.81193	0.0976936	0.44635	0.070299	0.54922	0.0405491	6.88714	0.108928
0.942691	0.0794872	14.2542	0.116693	2.81193	0.0978024	0.44635	0.0703773	0.54922	0.0405942	6.88714	0.109049
0.942691	0.0794872	14.2542	0.116693	2.81193	0.0978024	0.44635	0.0703773	0.54922	0.0405942	6.88714	0.109049
0.942691	0.0795756	14.2542	0.116822	2.81193	0.0979112	0.44635	0.0704556	0.54922	0.0406394	6.88714	0.10917
0.942691	0.0795756	14.2542	0.116822	2.81193	0.0979112	0.44635	0.0704556	0.54922	0.0406394	6.88714	0.10917
0.942691	0.079664	14.2542	0.116952	2.81193	0.09802	0.44635	0.0705339	0.54922	0.0406845	6.88714	0.109292
0.94434	0.079664	14.2542	0.116952	2.84114	0.09802	0.449543	0.0705339	0.54922	0.0406845	6.88714	0.109292
0.94434	0.0797524	14.2542	0.117082	2.84114	0.0981288	0.449543	0.0706122	0.54922	0.0407297	6.88714	0.109413
0.94434	0.0797524	14.2542	0.117082	2.84114	0.0981288	0.449543	0.0706122	0.54922	0.0407297	6.90831	0.109413
0.94434	0.0798408	14.2542	0.117212	2.84114	0.0982376	0.449543	0.0706905	0.54922	0.0407749	6.90831	0.109534
0.94434	0.0798408	14.2542	0.117212	2.84114	0.0982376	0.449543	0.0706905	0.552772	0.0407749	6.90831	0.109534
0.94434	0.0799293	14.2542	0.117342	2.84114	0.0983464	0.449543	0.0707687	0.552772	0.04082	6.90831	0.109656
0.94434	0.0799293	14.2542	0.117342	2.84114	0.0983464	0.449543	0.0707687	0.552772	0.04082	6.90831	0.109656
0.94434	0.0800177	14.2542	0.117471	2.84114	0.0984552	0.449543	0.070847	0.552772	0.0408652	6.90831	0.109777
0.94434	0.0800177	14.3287	0.117471	2.84114	0.0984552	0.452854	0.070847	0.552772	0.0408652	6.90831	0.109777
0.94434	0.0801061	14.3287	0.117601	2.84114	0.098564	0.452854	0.0709253	0.552772	0.0409103	6.90831	0.109898
0.948066	0.0801061	14.3287	0.117601	2.84128	0.098564	0.452854	0.0709253	0.552772	0.0409103	6.90831	0.109898
0.948066	0.0801945	14.3287	0.117731	2.84128	0.0986728	0.452854	0.0710036	0.552772	0.0409555	6.90831	0.110019
0.948066	0.0801945	14.3287	0.117731	2.84128	0.0986728	0.452854	0.0710036	0.552772	0.0409555	6.91225	0.110019
0.948066	0.0802829	14.3287	0.117861	2.84128	0.0987815	0.452854	0.0710819	0.552772	0.0410006	6.91225	0.110141
0.948066	0.0802829	14.3287	0.117861	2.84128	0.0987815	0.452854	0.0710819	0.552772	0.0410006	6.91225	0.110141
0.948066	0.0803714	14.3287	0.117991	2.84128	0.0988903	0.452854	0.0711602	0.552772	0.0410458	6.91225	0.110262
0.948066	0.0803714	14.3448	0.117991	2.84128	0.0988903	0.452854	0.0711602	0.552772	0.0410458	6.91225	0.110262
0.948066	0.0804598	14.3448	0.11812	2.84128	0.0989991	0.452854	0.0712385	0.552772	0.0410909	6.91225	0.110383
0.948066	0.0804598	14.3448	0.11812	2.84128	0.0989991	0.452854	0.0712385	0.552772	0.0410909	6.91225	0.110383
0.948066	0.0805482	14.3448	0.11825	2.84128	0.0991079	0.452854	0.0713167	0.552772	0.0411361	6.91225	0.110505
0.948066	0.0805482	14.3448	0.11825	2.84607	0.0991079	0.454328	0.0713167	0.552772	0.0411361	6.91225	0.110505
0.948066	0.0806366	14.3448	0.11838	2.84607	0.0992167	0.454328	0.071395	0.552772	0.0411813	6.91225	0.110626
0.949437	0.0806366	14.3448	0.11838	2.84607	0.0992167	0.454328	0.071395	0.552772	0.0411813	6.91225	0.110626
0.949437	0.080725	14.3448	0.11851	2.84607	0.0993255	0.454328	0.0714733	0.552772	0.0412264	6.91225	0.110747
0.949437	0.080725	14.3448	0.11851	2.84607	0.0993255	0.454328	0.0714733	0.558919	0.0412264	6.91783	0.110747
0.949437	0.0808134	14.3448	0.11864	2.84607	0.0994343	0.454328	0.0715516	0.558919	0.0412716	6.91783	0.110869
0.949437	0.0808134	14.3448	0.11864	2.84607	0.0994343	0.454328	0.0715516	0.558919	0.0412716	6.91783	0.110869
0.949437	0.0809019	14.3448	0.118769	2.84607	0.0995431	0.454328	0.0716299	0.558919	0.0413167	6.91783	0.11099
0.949437	0.0809019	14.3448	0.118769	2.84607	0.0995431	0.454328	0.0716299	0.558919	0.0413167	6.91783	0.11099
0.949437	0.0809903	14.3448	0.118899	2.84607	0.0996519	0.454328	0.0717082	0.558919	0.0413619	6.91783	0.111111
0.949437	0.0809903	14.3498	0.118899	2.84607	0.0996519	0.454328	0.0717082	0.558919	0.0413619	6.91783	0.111111
0.949437	0.0810787	14.3498	0.119029	2.84607	0.0997607	0.454328	0.0717864	0.558919	0.041407	6.91783	0.111232
0.949437	0.0810787	14.3498	0.119029	2.84607	0.0997607	0.457091	0.0717864	0.558919	0.041407	6.91783	0.111232
0.949437	0.0811671	14.3498	0.119159	2.84607	0.0998695	0.457091	0.0718647	0.558919	0.0414522	6.91783	0.111354
0.955473	0.0811671	14.3498	0.119159	2.87309	0.0998695	0.457091	0.0718647	0.558919	0.0414522	6.99314	0.111354
0.955473	0.0812555	14.3498	0.119289	2.87309	0.0999782	0.457091	0.071943	0.558919	0.0414973	6.99314	0.111475
0.955473	0.0812555	14.3498	0.119289	2.87309	0.0999782	0.457091	0.071943	0.558919	0.0414973	6.99314	0.111475
0.955473	0.0813439	14.3498	0.119418	2.87309	0.100087	0.457091	0.0720213	0.558919	0.0415425	6.99314	0.111596
0.955473	0.0813439	14.3498	0.119418	2.87309	0.100087	0.457091	0.0720213	0.561787	0.0415425	6.99314	0.111596
0.955473	0.0814324	14.3498	0.119548	2.87309	0.100196	0.457091	0.0720996	0.561787	0.0415876	6.99314	0.111718
0.955473	0.0814324	14.35	0.119548	2.87309	0.100196	0.457091	0.0720996	0.561787	0.0415876	6.99314	0.111718
0.955473	0.0815208	14.35	0.119678	2.87309	0.100305	0.457091	0.0721779	0.561787	0.0416328	6.99314	0.111839
0.955473	0.0815208	14.35	0.119678	2.87309	0.100305	0.457091	0.0721779	0.561787	0.0416328	7.00851	0.111839
0.955473	0.0816092	14.35	0.119808	2.87309	0.100413	0.457091	0.0722561	0.561787	0.041678	7.00851	0.11196
0.955473	0.0816092	14.35	0.119808	2.88777	0.100413	0.457091	0.0722561	0.561787	0.041678	7.00851	0.11196
0.955473	0.0816976	14.35	0.119938	2.88777	0.100522	0.457091	0.0723344	0.561787	0.0417231	7.00851	0.112082
0.955521	0.0816976	14.35	0.119938	2.88777	0.100522	0.457978	0.0723344	0.561787	0.0417231	7.00851	0.112082
0.955521	0.081786	14.35	0.120067	2.88777	0.100631	0.457978	0.0724127	0.561787	0.0417683	7.00851	0.112203
0.955521	0.081786	14.35	0.120067	2.88777	0.100631	0.457978	0.0724127	0.561787	0.0417683	7.00851	0.112203
0.955521	0.0818744	14.35	0.120197	2.88777	0.10074	0.457978	0.072491	0.561787	0.0418134	7.00851	0.112324
0.955521	0.0818744	14.35	0.120197	2.88777	0.10074	0.457978	0.072491	0.562939	0.0418134	7.00851	0.112324
0.955521	0.0819629	14.35	0.120327	2.88777	0.100849	0.457978	0.0725693	0.562939	0.0418586	7.00851	0.112445
0.955521	0.0819629	14.3893	0.120327	2.88777	0.100849	0.457978	0.0725693	0.562939	0.0418586	7.00851	0.112445
0.955521	0.0820513	14.3893	0.120457	2.88777	0.100957	0.457978	0.0726476	0.562939	0.0419037	7.00851	0.112567
0.955521	0.0820513	14.3893	0.120457	2.88777	0.100957	0.457978	0.0726476	0.562939	0.0419037	7.00851	0.112567
0.955521	0.0821397	14.3893	0.120587	2.88777	0.101066	0.457978	0.0727258	0.562939	0.0419489	7.00851	0.112688
0.955521	0.0821397	14.3893	0.120587	2.89638	0.101066	0.457978	0.0727258	0.562939	0.0419489	7.00851	0.112688
0.955521	0.0822281	14.3893	0.120717	2.89638	0.101175	0.457978	0.0728041	0.562939	0.041994	7.00851	0.112809
0.955521	0.0822281	14.3893	0.120717	2.89638	0.101175	0.457978	0.0728041	0.562939	0.041994	7.01555	0.112809
0.955521	0.0823165	14.3893	0.120846	2.89638	0.101284	0.457978	0.0728824	0.562939	0.0420392	7.01555	0.112931
0.955521	0.0823165	14.3893	0.120846	2.89638	0.101284	0.457978	0.0728824	0.578135	0.0420392	7.01555	0.112931
0.955521	0.082405	14.3893	0.120976	2.89638	0.101393	0.457978	0.0729607	0.578135	0.0420843	7.01555	0.113052
0.955521	0.082405	14.3893	0.120976	2.89638	0.101393	0.457978	0.0729607	0.578135	0.0420843	7.01555	0.113052
0.955521	0.0824934	14.3893	0.121106	2.89638	0.101501	0.457978	0.073039	0.578135	0.0421295	7.01555	0.113173
0.957365	0.0824934	14.3932	0.121106	2.89638	0.101501	0.463643	0.073039	0.578135	0.0421295	7.01555	0.113173
0.957365	0.0825818	14.3932	0.121236	2.89638	0.10161	0.463643	0.0731173	0.578135	0.0421747	7.01555	0.113295
0.957365	0.0825818	14.3932	0.121236	2.89638	0.10161	0.463643	0.0731173	0.578135	0.0421747	7.01555	0.113295
0.957365	0.0826702	14.3932	0.121366	2.89638	0.101719	0.463643	0.0731956	0.578135	0.0422198	7.01555	0.113416
0.957365	0.0826702	14.3932	0.121366	2.89638	0.101719	0.463643	0.0731956	0.578135	0.0422198	7.01555	0.113416
0.957365	0.0827586	14.3932	0.121495	2.89638	0.101828	0.463643	0.0732738	0.578135	0.042265	7.01555	0.113537
0.957365	0.0827586	14.3932	0.121495	2.92855	0.101828	0.463643	0.0732738	0.580127	0.042265	7.02498	0.113537
0.957365	0.082847	14.3932	0.121625	2.92855	0.101936	0.463643	0.0733521	0.580127	0.0423101	7.02498	0.113658
0.957365	0.082847	14.3932	0.121625	2.92855	0.101936	0.463643	0.0733521	0.580127	0.0423101	7.02498	0.113658
0.957365	0.0829355	14.3932	0.121755	2.92855	0.102045	0.463643	0.0734304	0.580127	0.0423553	7.02498	0.11378
0.957365	0.0829355	14.4301	0.121755	2.92855	0.102045	0.463643	0.0734304	0.580127	0.0423553	7.02498	0.11378
0.957365	0.0830239	14.4301	0.121885	2.92855	0.102154	0.463643	0.0735087	0.580127	0.0424004	7.02498	0.113901
0.959405	0.0830239	14.4301	0.121885	2.92855	0.102154	0.463643	0.0735087	0.580127	0.0424004	7.02498	0.113901
0.959405	0.0831123	14.4301	0.122015	2.92855	0.102263	0.463643	0.073587	0.580127	0.0424456	7.02498	0.114022
0.959405	0.0831123	14.4301	0.122015	2.92855	0.102263	0.463643	0.073587	0.580127	0.0424456	7.02498	0.114022
0.959405	0.0832007	14.4301	0.122144	2.92855	0.102372	0.463643	0.0736653	0.580127	0.0424907	7.02498	0.114144
0.959405	0.0832007	14.4301	0.122144	2.93373	0.102372	0.463643	0.0736653	0.580127	0.0424907	7.02498	0.114144
0.959405	0.0832891	14.4301	0.122274	2.93373	0.10248	0.463643	0.0737435	0.580127	0.0425359	7.02498	0.114265
0.959405	0.0832891	14.4301	0.122274	2.93373	0.10248	0.464546	0.0737435	0.580127	0.0425359	7.02498	0.114265
0.959405	0.0833775	14.4301	0.122404	2.93373	0.102589	0.464546	0.0738218	0.580127	0.0425811	7.02498	0.114386
0.959405	0.0833775	14.4301	0.122404	2.93373	0.102589	0.464546	0.0738218	0.591639	0.0425811	7.05918	0.114386
0.959405	0.083466	14.4301	0.122534	2.93373	0.102698	0.464546	0.0739001	0.591639	0.0426262	7.05918	0.114508
0.968015	0.083466	14.4301	0.122534	2.93373	0.102698	0.464546	0.0739001	0.591639	0.0426262	7.05918	0.114508
0.968015	0.0835544	14.4301	0.122664	2.93373	0.102807	0.464546	0.0739784	0.591639	0.0426714	7.05918	0.114629
0.968015	0.0835544	14.4604	0.122664	2.93373	0.102807	0.464546	0.0739784	0.591639	0.0426714	7.05918	0.114629
0.968015	0.0836428	14.4604	0.122793	2.93373	0.102916	0.464546	0.0740567	0.591639	0.0427165	7.05918	0.11475
0.968015	0.0836428	14.4604	0.122793	2.93373	0.102916	0.464546	0.0740567	0.591639	0.0427165	7.05918	0.11475
0.968015	0.0837312	14.4604	0.122923	2.93373	0.103024	0.464546	0.074135	0.591639	0.0427617	7.05918	0.114871
0.968015	0.0837312	14.4604	0.122923	2.95419	0.103024	0.464546	0.074135	0.596272	0.0427617	7.05918	0.114871
0.968015	0.0838196	14.4604	0.123053	2.95419	0.103133	0.464546	0.0742132	0.596272	0.0428068	7.05918	0.114993
0.968015	0.0838196	14.4604	0.123053	2.95419	0.103133	0.465022	0.0742132	0.596272	0.0428068	7.05918	0.114993
0.968015	0.083908	14.4604	0.123183	2.95419	0.103242	0.465022	0.0742915	0.596272	0.042852	7.05918	0.115114
0.968015	0.083908	14.4604	0.123183	2.95419	0.103242	0.465022	0.0742915	0.596272	0.042852	7.09323	0.115114
0.968015	0.0839965	14.4604	0.123313	2.95419	0.103351	0.465022	0.0743698	0.596272	0.0428971	7.09323	0.115235
0.969409	0.0839965	14.4604	0.123313	2.95419	0.103351	0.465022	0.0743698	0.596272	0.0428971	7.09323	0.115235
0.969409	0.0840849	14.4604	0.123442	2.95419	0.10346	0.465022	0.0744481	0.596272	0.0429423	7.09323	0.115357
0.969409	0.0840849	14.4647	0.123442	2.95419	0.10346	0.465022	0.0744481	0.596272	0.0429423	7.09323	0.115357
0.969409	0.0841733	14.4647	0.123572	2.95419	0.103568	0.465022	0.0745264	0.596272	0.0429874	7.09323	0.115478
0.969409	0.0841733	14.4647	0.123572	2.95419	0.103568	0.483012	0.0745264	0.596272	0.0429874	7.09323	0.115478
0.969409	0.0842617	14.4647	0.123702	2.95419	0.103677	0.483012	0.0746047	0.596272	0.0430326	7.09323	0.115599
0.969409	0.0842617	14.4647	0.123702	2.95554	0.103677	0.483012	0.0746047	0.605106	0.0430326	7.09323	0.115599
0.969409	0.0843501	14.4647	0.123832	2.95554	0.103786	0.483012	0.0746829	0.605106	0.0430778	7.09323	0.115721
0.969409	0.0843501	14.4647	0.123832	2.95554	0.103786	0.483012	0.0746829	0.605106	0.0430778	7.09323	0.115721
0.969409	0.0844385	14.4647	0.123962	2.95554	0.103895	0.483012	0.0747612	0.605106	0.0431229	7.09323	0.115842
0.982546	0.0844385	14.4647	0.123962	2.95554	0.103895	0.483012	0.0747612	0.605106	0.0431229	7.09323	0.115842
0.982546	0.084527	14.4647	0.124091	2.95554	0.104003	0.483012	0.0748395	0.605106	0.0431681	7.09323	0.115963
0.982546	0.084527	14.4647	0.124091	2.95554	0.104003	0.483012	0.0748395	0.605106	0.0431681	7.1212	0.115963
0.982546	0.0846154	14.4647	0.124221	2.95554	0.104112	0.483012	0.0749178	0.605106	0.0432132	7.1212	0.116084
0.982546	0.0846154	14.4647	0.124221	2.95554	0.104112	0.483012	0.0749178	0.605106	0.0432132	7.1212	0.116084
0.982546	0.0847038	14.4647	0.124351	2.95554	0.104221	0.483012	0.0749961	0.605106	0.0432584	7.1212	0.116206
0.982546	0.0847038	14.4964	0.124351	2.95554	0.104221	0.483012	0.0749961	0.605106	0.0432584	7.1212	0.116206
0.982546	0.0847922	14.4964	0.124481	2.95554	0.10433	0.483012	0.0750744	0.605106	0.0433035	7.1212	0.116327
0.982546	0.0847922	14.4964	0.124481	2.95554	0.10433	0.483012	0.0750744	0.605252	0.0433035	7.1212	0.116327
0.982546	0.0848806	14.4964	0.124611	2.95554	0.104439	0.483012	0.0751527	0.605252	0.0433487	7.1212	0.116448
0.987445	0.0848806	14.4964	0.124611	2.96848	0.104439	0.484439	0.0751527	0.605252	0.0433487	7.1212	0.116448
0.987445	0.0849691	14.4964	0.12474	2.96848	0.104547	0.484439	0.0752309	0.605252	0.0433938	7.1212	0.11657
0.987445	0.0849691	14.4964	0.12474	2.96848	0.104547	0.484439	0.0752309	0.605252	0.0433938	7.1212	0.11657
0.987445	0.0850575	14.4964	0.12487	2.96848	0.104656	0.484439	0.0753092	0.605252	0.043439	7.1212	0.116691
0.987445	0.0850575	14.4964	0.12487	2.96848	0.104656	0.484439	0.0753092	0.605252	0.043439	7.1212	0.116691
0.987445	0.0851459	14.4964	0.125	2.96848	0.104765	0.484439	0.0753875	0.605252	0.0434842	7.1212	0.116812
0.987445	0.0851459	14.499	0.125	2.96848	0.104765	0.484439	0.0753875	0.605252	0.0434842	7.13291	0.116812
0.987445	0.0852343	14.499	0.12513	2.96848	0.104874	0.484439	0.0754658	0.605252	0.0435293	7.13291	0.116934
0.987445	0.0852343	14.499	0.12513	2.96848	0.104874	0.484439	0.0754658	0.605252	0.0435293	7.13291	0.116934
0.987445	0.0853227	14.499	0.12526	2.96848	0.104983	0.484439	0.0755441	0.605252	0.0435745	7.13291	0.117055
0.987445	0.0853227	14.499	0.12526	2.96848	0.104983	0.484439	0.0755441	0.605252	0.0435745	7.13291	0.117055
0.987445	0.0854111	14.499	0.125389	2.96848	0.105091	0.484439	0.0756224	0.605252	0.0436196	7.13291	0.117176
1.00489	0.0854111	14.499	0.125389	2.96848	0.105091	0.490384	0.0756224	0.607188	0.0436196	7.13291	0.117176
1.00489	0.0854996	14.499	0.125519	2.96848	0.1052	0.490384	0.0757006	0.607188	0.0436648	7.13291	0.117297
1.00489	0.0854996	14.499	0.125519	2.98347	0.1052	0.490384	0.0757006	0.607188	0.0436648	7.13291	0.117297
1.00489	0.085588	14.499	0.125649	2.98347	0.105309	0.490384	0.0757789	0.607188	0.0437099	7.13291	0.117419
1.00489	0.085588	14.5153	0.125649	2.98347	0.105309	0.490384	0.0757789	0.607188	0.0437099	7.17111	0.117419
1.00489	0.0856764	14.5153	0.125779	2.98347	0.105418	0.490384	0.0758572	0.607188	0.0437551	7.17111	0.11754
1.02022	0.0856764	14.5153	0.125779	2.98347	0.105418	0.491078	0.0758572	0.607188	0.0437551	7.17111	0.11754
1.02022	0.0857648	14.5153	0.125909	2.98347	0.105527	0.491078	0.0759355	0.607188	0.0438002	7.17111	0.117661
1.02022	0.0857648	14.5153	0.125909	2.98347	0.105527	0.491078	0.0759355	0.614392	0.0438002	7.17111	0.117661
1.02022	0.0858532	14.5153	0.126038	2.98347	0.105635	0.491078	0.0760138	0.614392	0.0438454	7.17111	0.117783
1.02022	0.0858532	14.5153	0.126038	2.98347	0.105635	0.491078	0.0760138	0.614392	0.0438454	7.17111	0.117783
1.02022	0.0859416	14.5153	0.126168	2.98347	0.105744	0.491078	0.0760921	0.614392	0.0438905	7.17111	0.117904
1.02022	0.0859416	14.5153	0.126168	2.99809	0.105744	0.491078	0.0760921	0.614392	0.0438905	7.17111	0.117904
1.02022	0.0860301	14.5153	0.126298	2.99809	0.105853	0.491078	0.0761703	0.614392	0.0439357	7.17111	0.118025
1.02022	0.0860301	14.5153	0.126298	2.99809	0.105853	0.491078	0.0761703	0.614392	0.0439357	7.1791	0.118025
1.02022	0.0861185	14.5153	0.126428	2.99809	0.105962	0.491078	0.0762486	0.614392	0.0439809	7.1791	0.118147
1.02022	0.0861185	14.5504	0.126428	2.99809	0.105962	0.494795	0.0762486	0.614392	0.0439809	7.1791	0.118147
1.02022	0.0862069	14.5504	0.126558	2.99809	0.10607	0.494795	0.0763269	0.614392	0.044026	7.1791	0.118268
1.02059	0.0862069	14.5504	0.126558	2.99809	0.10607	0.494795	0.0763269	0.614392	0.044026	7.1791	0.118268
1.02059	0.0862953	14.5504	0.126687	2.99809	0.106179	0.494795	0.0764052	0.614392	0.0440712	7.1791	0.118389
1.02059	0.0862953	14.5504	0.126687	2.99809	0.106179	0.494795	0.0764052	0.615337	0.0440712	7.1791	0.118389
1.02059	0.0863837	14.5504	0.126817	2.99809	0.106288	0.494795	0.0764835	0.615337	0.0441163	7.1791	0.11851
1.02059	0.0863837	14.5504	0.126817	3.00774	0.106288	0.494795	0.0764835	0.615337	0.0441163	7.1791	0.11851
1.02059	0.0864721	14.5504	0.126947	3.00774	0.106397	0.494795	0.0765618	0.615337	0.0441615	7.1791	0.118632
1.02059	0.0864721	14.5504	0.126947	3.00774	0.106397	0.494795	0.0765618	0.615337	0.0441615	7.1791	0.118632
1.02059	0.0865606	14.5504	0.127077	3.00774	0.106506	0.494795	0.0766401	0.615337	0.0442066	7.1791	0.118753
1.02059	0.0865606	14.5504	0.127077	3.00774	0.106506	0.494795	0.0766401	0.615337	0.0442066	7.20838	0.118753
1.02059	0.086649	14.5504	0.127207	3.00774	0.106614	0.494795	0.0767183	0.615337	0.0442518	7.20838	0.118874
1.02059	0.086649	14.5575	0.127207	3.00774	0.106614	0.50669	0.0767183	0.615337	0.0442518	7.20838	0.118874
1.02059	0.0867374	14.5575	0.127336	3.00774	0.106723	0.50669	0.0767966	0.615337	0.0442969	7.20838	0.118996
1.02059	0.0867374	14.5575	0.127336	3.00774	0.106723	0.50669	0.0767966	0.616065	0.0442969	7.20838	0.118996
1.02059	0.0868258	14.5575	0.127466	3.00774	0.106832	0.50669	0.0768749	0.616065	0.0443421	7.20838	0.119117
1.03335	0.0868258	14.5575	0.127466	3.00774	0.106832	0.50669	0.0768749	0.616065	0.0443421	7.20838	0.119117
1.03335	0.0869142	14.5575	0.127596	3.00774	0.106941	0.50669	0.0769532	0.616065	0.0443872	7.20838	0.119238
1.03335	0.0869142	14.5575	0.127596	3.00774	0.106941	0.50669	0.0769532	0.616065	0.0443872	7.20838	0.119238
1.03335	0.0870027	14.5575	0.127726	3.00774	0.10705	0.50669	0.0770315	0.616065	0.0444324	7.20838	0.11936
1.03335	0.0870027	14.5575	0.127726	3.03565	0.10705	0.50669	0.0770315	0.616065	0.0444324	7.20838	0.11936
1.03335	0.0870911	14.5575	0.127856	3.03565	0.107158	0.50669	0.0771098	0.616065	0.0444776	7.20838	0.119481
1.03335	0.0870911	14.5575	0.127856	3.03565	0.107158	0.50669	0.0771098	0.618216	0.0444776	7.20838	0.119481
1.03335	0.0871795	14.5575	0.127985	3.03565	0.107267	0.50669	0.077188	0.618216	0.0445227	7.20838	0.119602
1.03335	0.0871795	14.5575	0.127985	3.03565	0.107267	0.50669	0.077188	0.618216	0.0445227	7.20838	0.119602
1.03335	0.0872679	14.5575	0.128115	3.03565	0.107376	0.50669	0.0772663	0.618216	0.0445679	7.20838	0.119723
1.03335	0.0872679	14.5607	0.128115	3.03565	0.107376	0.50669	0.0772663	0.618216	0.0445679	7.23824	0.119723
1.03335	0.0873563	14.5607	0.128245	3.03565	0.107485	0.50669	0.0773446	0.618216	0.044613	7.23824	0.119845
1.03335	0.0873563	14.5607	0.128245	3.03565	0.107485	0.507989	0.0773446	0.618216	0.044613	7.23824	0.119845
1.03335	0.0874447	14.5607	0.128375	3.03565	0.107594	0.507989	0.0774229	0.618216	0.0446582	7.23824	0.119966
1.03583	0.0874447	14.5607	0.128375	3.04372	0.107594	0.507989	0.0774229	0.618216	0.0446582	7.23824	0.119966
1.03583	0.0875332	14.5607	0.128505	3.04372	0.107702	0.507989	0.0775012	0.618216	0.0447033	7.23824	0.120087
1.03583	0.0875332	14.5607	0.128505	3.04372	0.107702	0.507989	0.0775012	0.618216	0.0447033	7.23824	0.120087
1.03583	0.0876216	14.5607	0.128634	3.04372	0.107811	0.507989	0.0775795	0.618216	0.0447485	7.23824	0.120209
1.03583	0.0876216	14.5607	0.128634	3.04372	0.107811	0.507989	0.0775795	0.62837	0.0447485	7.23824	0.120209
1.03583	0.08771	14.5607	0.128764	3.04372	0.10792	0.507989	0.0776577	0.62837	0.0447936	7.23824	0.12033
1.03583	0.08771	14.5607	0.128764	3.04372	0.10792	0.507989	0.0776577	0.62837	0.0447936	7.24637	0.12033
1.03583	0.0877984	14.5607	0.128894	3.04372	0.108029	0.507989	0.077736	0.62837	0.0448388	7.24637	0.120451
1.03583	0.0877984	14.6131	0.128894	3.04372	0.108029	0.507989	0.077736	0.62837	0.0448388	7.24637	0.120451
1.03583	0.0878868	14.6131	0.129024	3.04372	0.108138	0.507989	0.0778143	0.62837	0.044884	7.24637	0.120573
1.03931	0.0878868	14.6131	0.129024	3.05335	0.108138	0.509573	0.0778143	0.62837	0.044884	7.24637	0.120573
1.03931	0.0879752	14.6131	0.129154	3.05335	0.108246	0.509573	0.0778926	0.62837	0.0449291	7.24637	0.120694
1.03931	0.0879752	14.6131	0.129154	3.05335	0.108246	0.509573	0.0778926	0.62837	0.0449291	7.24637	0.120694
1.03931	0.0880637	14.6131	0.129283	3.05335	0.108355	0.509573	0.0779709	0.62837	0.0449743	7.24637	0.120815
1.03931	0.0880637	14.6131	0.129283	3.05335	0.108355	0.509573	0.0779709	0.62837	0.0449743	7.24637	0.120815
1.03931	0.0881521	14.6131	0.129413	3.05335	0.108464	0.509573	0.0780492	0.62837	0.0450194	7.24637	0.120936
1.03931	0.0881521	14.6131	0.129413	3.05335	0.108464	0.509573	0.0780492	0.62837	0.0450194	7.24637	0.120936
1.03931	0.0882405	14.6131	0.129543	3.05335	0.108573	0.509573	0.0781274	0.62837	0.0450646	7.24637	0.121058
1.03931	0.0882405	14.6131	0.129543	3.05335	0.108573	0.514131	0.0781274	0.635208	0.0450646	7.37107	0.121058
1.03931	0.0883289	14.6131	0.129673	3.05335	0.108681	0.514131	0.0782057	0.635208	0.0451097	7.37107	0.121179
[truncated: 42,294 more rows]

## Sheet: Figure 5B
	C1	C2	C3	P1	P2	P3
L-R Asymmetry Ratio (%)	7.10053	13.6187	3.52071	53.5192	160.134	39.9057

## Sheet: Figure 7A
C1		C2		C3		P1		P2		P3
time (sec)	Vorticity (1/sec)	time (sec)	Vorticity (1/sec)	time (sec)	Vorticity (1/sec)	time (sec)	Vorticity (1/sec)	time (sec)	Vorticity (1/sec)	time (sec)	Vorticity (1/sec)
0	1e-10	0	1e-10	0	1e-10	0	1e-10	0	1e-10	0	1e-10
0.100148	0.239029	0.100404	0.304488	0.100017	0.241486	0.101519	0.051623	0.103102	0.0227386	0.10172	0.0414157
0.200087	0.259351	0.200317	0.328837	0.200198	0.261771	0.201034	0.0555115	0.200733	0.0269049	0.200014	0.0454073
0.300033	0.274152	0.300284	0.348762	0.300138	0.276281	0.300647	0.0582518	0.302822	0.0295868	0.300713	0.0479297
0.400045	0.285166	0.400443	0.36381	0.400037	0.288113	0.400542	0.0603006	0.400674	0.0318835	0.401152	0.0497815
0.500109	0.293861	0.500398	0.37448	0.500127	0.29591	0.501369	0.0617691	0.502919	0.033747	0.500028	0.0509689
0.600085	0.300815	0.600169	0.383232	0.600171	0.303837	0.601406	0.0630846	0.604724	0.0350757	0.600679	0.0522129
0.700031	0.306756	0.700095	0.388097	0.700101	0.310574	0.700546	0.0643282	0.70353	0.0364594	0.701789	0.0534157
0.800186	0.311771	0.800145	0.396229	0.80001	0.316472	0.801628	0.0654155	0.803148	0.0376555	0.800409	0.0542364
0.90016	0.314855	0.900313	0.397575	0.900181	0.321509	0.901122	0.0658614	0.901201	0.0388576	0.902271	0.0548891
1.00004	0.31874	1.00016	0.402958	1.00009	0.326189	1.00091	0.0663392	1.00444	0.0397793	1.00118	0.0553792
1.10025	0.322389	1.1	0.403715	1.10008	0.329059	1.10189	0.0666659	1.10291	0.0406253	1.10044	0.0559124
1.20007	0.322847	1.20008	0.404565	1.20005	0.332234	1.20132	0.0670123	1.20062	0.0414303	1.20249	0.0563031
1.30027	0.325498	1.30021	0.405463	1.30015	0.334504	1.30152	0.0674378	1.30303	0.0424306	1.30174	0.0566625
1.40006	0.328233	1.40018	0.408187	1.4001	0.335778	1.40074	0.0677377	1.40011	0.04332	1.4012	0.0569671
1.50009	0.328873	1.50031	0.41016	1.50016	0.337053	1.50068	0.0678141	1.50258	0.0441049	1.50064	0.0572607
1.60009	0.329674	1.60035	0.41166	1.60005	0.338285	1.60069	0.0680215	1.60368	0.0448887	1.60006	0.057422
1.70007	0.332115	1.70047	0.413645	1.70022	0.3396	1.70076	0.0685615	1.70253	0.0455955	1.70255	0.0576391
1.80017	0.332754	1.8004	0.414211	1.80013	0.340391	1.801	0.0686102	1.80162	0.046028	1.80035	0.0579387
1.90008	0.33371	1.90005	0.413474	1.90023	0.342421	1.90063	0.0686416	1.90493	0.0466545	1.90047	0.0580775
2.00014	0.33527	2.0002	0.413855	2.00017	0.34237	2.00079	0.0686808	2.00215	0.0470096	2.0005	0.0582464
2.10009	0.335657	2.10004	0.415153	2.10008	0.344684	2.10025	0.0688786	2.10001	0.0475424	2.10067	0.0583884
2.20003	0.336739	2.20041	0.417117	2.20017	0.344654	2.20063	0.0692066	2.20218	0.048025	2.20126	0.0585123
2.30001	0.336063	2.30044	0.418071	2.3002	0.345843	2.30095	0.0696053	2.3046	0.0485566	2.30133	0.0586761
2.40016	0.336916	2.40007	0.416663	2.40015	0.346552	2.40019	0.0697304	2.40194	0.0489239	2.40197	0.0588592
2.50007	0.337033	2.50039	0.418027	2.50008	0.347214	2.50058	0.069908	2.50433	0.0493011	2.50226	0.0589176
2.60034	0.337717	2.60026	0.417278	2.60007	0.347756	2.60093	0.0697829	2.60344	0.0496375	2.60244	0.0590457
2.70025	0.337083	2.70048	0.417596	2.70015	0.347088	2.70031	0.0698377	2.70212	0.0500804	2.70034	0.0591658
2.80004	0.337611	2.80012	0.417076	2.80005	0.347264	2.80023	0.0699741	2.80041	0.050232	2.80083	0.0593196
2.90011	0.337377	2.90024	0.415636	2.90004	0.346619	2.90026	0.0700703	2.90299	0.0505759	2.90123	0.0594088
3.00024	0.337012	3.00051	0.417068	3.00006	0.346516	3.00085	0.0700568	3.00478	0.0508982	3.00221	0.0592777
3.10029	0.337082	3.10021	0.416126	3.10016	0.346922	3.10014	0.0702576	3.10194	0.0511419	3.10055	0.059565
3.2004	0.33794	3.2005	0.417241	3.20014	0.34561	3.20068	0.0704498	3.20021	0.0514483	3.20122	0.0596538
3.30039	0.338894	3.30023	0.41903	3.30018	0.345988	3.30025	0.0704324	3.30286	0.0515924	3.30002	0.0598073
3.40011	0.339547	3.40026	0.418423	3.40002	0.34705	3.40069	0.070319	3.40028	0.0519193	3.40141	0.0601128
3.50026	0.339453	3.50026	0.418363	3.50025	0.346327	3.50074	0.0704817	3.50439	0.0523005	3.50004	0.0603065
3.60027	0.338323	3.60026	0.419834	3.60004	0.347199	3.6008	0.0705438	3.60387	0.052361	3.60102	0.0603337
3.7003	0.338618	3.70038	0.420459	3.70003	0.347585	3.7007	0.0704978	3.70181	0.0527279	3.70254	0.0604182
3.80026	0.338717	3.80006	0.422883	3.80004	0.348927	3.80004	0.0703845	3.80387	0.0528613	3.80126	0.0606353
3.9002	0.337943	3.90028	0.422744	3.90012	0.349527	3.90106	0.0705079	3.90141	0.0531116	3.90254	0.0605618
4.00028	0.337476	4.00037	0.424825	4.00014	0.350202	4.00087	0.0706934	4.00414	0.0533083	4.00151	0.0605504
4.10024	0.336642	4.10007	0.426916	4.1002	0.350477	4.10112	0.0705341	4.10181	0.0538371	4.10095	0.0607211
4.20001	0.336437	4.20034	0.425552	4.20023	0.34981	4.20028	0.07084	4.20024	0.0540194	4.20033	0.0607387
4.30035	0.336297	4.30041	0.427069	4.30009	0.350162	4.30029	0.0709629	4.3033	0.0546141	4.30238	0.0608597
4.40016	0.337521	4.40022	0.428478	4.4002	0.349141	4.40037	0.0714111	4.40203	0.0549542	4.40179	0.0609573
4.50018	0.337089	4.50058	0.429294	4.50007	0.349447	4.50017	0.0717877	4.50019	0.0555573	4.50117	0.061029
4.60031	0.337833	4.60006	0.431639	4.60015	0.349067	4.60097	0.0718882	4.60244	0.056033	4.60053	0.0610075
4.70022	0.337212	4.70034	0.430329	4.70011	0.348564	4.70056	0.0719717	4.70052	0.0563914	4.70218	0.0609691
4.80016	0.337984	4.80012	0.432395	4.80007	0.347789	4.80076	0.0715562	4.80339	0.0567193	4.8013	0.0610484
4.90028	0.337775	4.9005	0.43337	4.9001	0.34634	4.9006	0.0715682	4.90193	0.0570821	4.90078	0.0611958
5.00002	0.338443	5.00012	0.433893	5.00023	0.347426	5.001	0.0716328	5.0009	0.0573053	5.00243	0.0610764
5.10023	0.338032	5.10038	0.437322	5.10026	0.347014	5.10023	0.0718016	5.10016	0.0574915	5.10162	0.0611294
5.20025	0.338125	5.20032	0.439618	5.20023	0.346139	5.20098	0.0719276	5.20372	0.0575225	5.20117	0.0611343
5.30012	0.339921	5.30002	0.439512	5.30025	0.345407	5.30095	0.0715941	5.30159	0.0575843	5.30106	0.0612851
5.40001	0.339928	5.40037	0.442743	5.40011	0.344775	5.40017	0.0715118	5.40393	0.057607	5.40089	0.0612827
5.50006	0.340543	5.50023	0.443558	5.50023	0.342956	5.50057	0.0715237	5.5027	0.0574552	5.50123	0.0614124
5.60017	0.340645	5.60063	0.444948	5.60006	0.344319	5.60072	0.0713294	5.60154	0.0572243	5.60168	0.0615186
5.70017	0.341552	5.7004	0.444516	5.70008	0.34443	5.7003	0.0711628	5.70441	0.0571642	5.70199	0.061389
5.80015	0.342025	5.80033	0.445792	5.80017	0.343354	5.80072	0.071036	5.80358	0.0570497	5.80202	0.0616104
5.9002	0.342211	5.90035	0.445371	5.9001	0.343002	5.90053	0.0707997	5.90282	0.0570038	5.90235	0.0615885
6	0.341161	6.00013	0.444708	6.00016	0.341496	6.00017	0.0707904	6.00112	0.0567665	6.00053	0.061647
6.10003	0.341784	6.10033	0.445552	6.10026	0.340475	6.10003	0.0706812	6.10467	0.0563451	6.10149	0.0616736
6.20024	0.342281	6.2001	0.445868	6.20026	0.339461	6.20093	0.0706644	6.20281	0.0563229	6.20227	0.061746
6.30027	0.342432	6.30051	0.446076	6.30021	0.337844	6.30006	0.0707507	6.3016	0.056281	6.30072	0.0619137
6.40012	0.343004	6.40062	0.447265	6.4002	0.336588	6.40064	0.0708004	6.40477	0.0562219	6.40137	0.0618095
6.50006	0.342074	6.50052	0.44726	6.50013	0.335359	6.50009	0.0705875	6.50366	0.0561281	6.50244	0.0618549
6.60024	0.343054	6.60063	0.448856	6.6001	0.335949	6.60095	0.0705063	6.60194	0.0560475	6.60114	0.0620172
6.70024	0.342628	6.70032	0.449673	6.70016	0.334401	6.70094	0.0705257	6.70071	0.0558941	6.70011	0.0620033
6.8003	0.343932	6.80007	0.449803	6.80027	0.333195	6.801	0.0703233	6.80436	0.0555978	6.80165	0.062178
6.9004	0.343733	6.90041	0.450643	6.90015	0.332012	6.9	0.0701399	6.90129	0.0556052	6.90046	0.0622882
7.00044	0.344594	7.00064	0.453125	7.00006	0.332291	7.00028	0.0700001	7.0016	0.0553726	7.00179	0.0621982
7.1002	0.345321	7.10048	0.453772	7.1002	0.331186	7.10067	0.0696134	7.10409	0.0552418	7.10067	0.0623927
7.20021	0.345688	7.20045	0.455278	7.20013	0.331032	7.20012	0.0694127	7.20227	0.05514	7.20196	0.0624906
7.30018	0.346187	7.30067	0.453628	7.30007	0.332728	7.30114	0.0693086	7.30073	0.0550033	7.30115	0.062535
7.40022	0.346497	7.40021	0.456362	7.4001	0.331548	7.40066	0.0692661	7.40445	0.0548931	7.40051	0.0626387
7.50012	0.347494	7.50041	0.455548	7.50008	0.330697	7.50028	0.0692518	7.5031	0.0549374	7.50005	0.062629
7.60039	0.347699	7.6006	0.456525	7.60008	0.331106	7.60001	0.0691562	7.60154	0.0549832	7.60209	0.0626322
7.70012	0.347462	7.7006	0.456587	7.70001	0.332908	7.70018	0.069302	7.70046	0.0550345	7.70132	0.0627513
7.80011	0.346928	7.80062	0.458096	7.80008	0.331706	7.80114	0.0692513	7.80346	0.0549513	7.80011	0.0628677
7.9003	0.347166	7.90013	0.457766	7.90008	0.329921	7.90023	0.0691581	7.90159	0.0551951	7.90195	0.0627636
8.00046	0.346788	8.0003	0.458971	8.00021	0.330519	8.00092	0.0688595	8.00095	0.0552286	8.00129	0.0629767
8.10021	0.347617	8.1005	0.460363	8.10027	0.328322	8.10099	0.068709	8.10416	0.0552913	8.10052	0.0629745
8.20029	0.347332	8.20021	0.462691	8.20018	0.325564	8.20108	0.0687034	8.20173	0.0552442	8.20203	0.0630169
8.30036	0.347478	8.30026	0.462476	8.30032	0.325092	8.30018	0.0688091	8.30425	0.0553486	8.30139	0.0631674
8.4003	0.347308	8.40067	0.464105	8.4001	0.324635	8.40066	0.0686619	8.40276	0.0553196	8.40026	0.0630986
8.50056	0.347659	8.50064	0.46452	8.50031	0.323227	8.50034	0.0684303	8.50468	0.0551757	8.50221	0.0631551
8.60006	0.348178	8.60056	0.466017	8.60032	0.324013	8.6005	0.0684164	8.60257	0.0552058	8.60097	0.0632162
8.70001	0.347603	8.70015	0.465195	8.7001	0.322108	8.70041	0.0681755	8.70067	0.0552043	8.70264	0.0632924
8.80031	0.347005	8.80039	0.466752	8.80019	0.320454	8.8006	0.0682699	8.80369	0.0550256	8.80147	0.063234
8.9003	0.346688	8.90068	0.465596	8.90025	0.319998	8.90099	0.068274	8.90179	0.0551022	8.90035	0.0631395
9.00016	0.348088	9.00062	0.466937	9.00023	0.318617	9.00025	0.067948	9.00463	0.0551103	9.00189	0.0629821
9.10044	0.348359	9.10016	0.467907	9.10026	0.317697	9.1001	0.0676947	9.10256	0.0550656	9.10127	0.0628304
9.20053	0.348103	9.2007	0.467856	9.20021	0.316196	9.20107	0.0673779	9.20059	0.0548109	9.20096	0.0627456
9.30022	0.347983	9.3005	0.468733	9.30036	0.316116	9.30004	0.0673351	9.30191	0.0547074	9.30106	0.062719
9.40012	0.347094	9.40024	0.469385	9.4	0.315395	9.40054	0.0674201	9.40021	0.0547221	9.40129	0.0626044
9.50053	0.346412	9.50009	0.4712	9.50034	0.315205	9.50002	0.067529	9.50295	0.0547432	9.50167	0.0625685
9.60046	0.344985	9.60048	0.47146	9.60023	0.314031	9.60098	0.0676721	9.60085	0.0547818	9.6018	0.0625542
9.70033	0.344853	9.70015	0.472182	9.70012	0.31316	9.70017	0.0675548	9.70464	0.0547695	9.70222	0.0625191
9.80002	0.344026	9.80034	0.474473	9.80035	0.31445	9.80006	0.0673169	9.80334	0.0547908	9.80052	0.0625473
9.90049	0.343803	9.90038	0.474358	9.90033	0.315603	9.90082	0.0670236	9.90174	0.0548069	9.90076	0.0624852
10.0005	0.342094	10.0006	0.474601	10.0001	0.314677	10.0004	0.0668935	10.0047	0.055012	10.0011	0.0622771
10.1004	0.341464	10.1007	0.475192	10.1002	0.315505	10.1001	0.066749	10.1035	0.0550356	10.1017	0.0622916
10.2003	0.340953	10.2004	0.475387	10.2003	0.31463	10.2	0.0666733	10.2016	0.0550668	10.2002	0.062181
10.3005	0.340343	10.3003	0.477376	10.3	0.314788	10.3	0.0664337	10.3039	0.0550731	10.3013	0.0621247
10.4003	0.340496	10.4003	0.476856	10.4003	0.313909	10.4003	0.0663388	10.4025	0.0551863	10.4024	0.0620973
10.5001	0.340346	10.5007	0.476937	10.5003	0.314623	10.5007	0.0663556	10.5003	0.0552598	10.5012	0.062254
10.6004	0.340239	10.6002	0.477647	10.6002	0.314343	10.6003	0.0663527	10.6031	0.0555329	10.6027	0.0620308
10.7003	0.339973	10.7003	0.478266	10.7004	0.314893	10.7012	0.0660171	10.7017	0.0555776	10.701	0.062043
10.8006	0.33986	10.8002	0.478362	10.8003	0.314977	10.8002	0.0659006	10.8049	0.0558323	10.8021	0.0622278
10.9001	0.338883	10.9008	0.477311	10.9002	0.314525	10.9004	0.0659099	10.9032	0.055975	10.9006	0.0623194
11.0006	0.338735	11.0005	0.477516	11.0001	0.314087	11.001	0.0658762	11.0015	0.0560841	11.0017	0.0623575
11.1002	0.339601	11.1003	0.477452	11.1003	0.313217	11.1005	0.0658998	11.1047	0.0561738	11.1004	0.0621839
11.2005	0.338184	11.2003	0.47883	11.2003	0.312916	11.2004	0.0658065	11.2033	0.0562275	11.2021	0.0622405
11.3001	0.338899	11.3005	0.479245	11.3	0.313136	11.3005	0.0655335	11.3021	0.0563809	11.3013	0.0622099
11.4005	0.338518	11.4002	0.477954	11.4004	0.312432	11.4003	0.0653971	11.4014	0.0561746	11.4007	0.0622328
11.5005	0.338934	11.5002	0.478691	11.5002	0.313194	11.5001	0.0653302	11.5007	0.0560571	11.5003	0.0621528
11.6006	0.339673	11.6004	0.478978	11.6004	0.31299	11.6007	0.0652345	11.6033	0.0560389	11.6025	0.0621982
11.7003	0.339007	11.7006	0.477541	11.7001	0.314305	11.7003	0.0649668	11.7012	0.0556931	11.7021	0.0621476
11.8006	0.339647	11.8008	0.477658	11.8004	0.313763	11.8002	0.064778	11.8037	0.0555757	11.8016	0.0621309
11.9005	0.339065	11.9007	0.475631	11.9001	0.313588	11.9004	0.0647104	11.9016	0.0553208	11.9013	0.0621184
12	0.33797	12.0004	0.474859	12.0003	0.313517	12.0008	0.0647112	12.0034	0.0549019	12.0011	0.062151
12.1007	0.338042	12.1001	0.474889	12.1003	0.313008	12.1003	0.0647621	12.1012	0.0546654	12.1005	0.0621972
12.2005	0.33747	12.2001	0.474887	12.2002	0.314707	12.201	0.0645288	12.2046	0.05435	12.2004	0.0622214
12.3004	0.33687	12.3001	0.476289	12.3001	0.312914	12.3009	0.0644061	12.302	0.0541727	12.3004	0.0622771
12.4001	0.337045	12.4002	0.477085	12.4	0.311733	12.4001	0.0641594	12.4001	0.0541598	12.4002	0.0623554
12.5	0.336025	12.5001	0.476364	12.5003	0.311212	12.5005	0.0639789	12.5034	0.0541278	12.5025	0.0623773
12.6002	0.336393	12.6008	0.475954	12.6004	0.310391	12.6001	0.0641226	12.6024	0.0541791	12.6023	0.062464
12.7005	0.33694	12.7003	0.475507	12.7004	0.312488	12.7013	0.0640442	12.7006	0.0541086	12.702	0.0626151
12.8004	0.336647	12.8002	0.475542	12.8001	0.311654	12.8002	0.0640287	12.8023	0.0541108	12.8021	0.0625765
12.9003	0.33376	12.9004	0.477215	12.9003	0.311235	12.9001	0.0640668	12.9012	0.05416	12.9018	0.0626822
13.0003	0.334501	13.0002	0.475718	13.0002	0.311457	13.0009	0.0638839	13.004	0.0540595	13.0017	0.0628021
13.1005	0.33393	13.1002	0.472166	13.1003	0.31167	13.1007	0.063808	13.1022	0.0539166	13.1015	0.0628856
13.2	0.332381	13.2002	0.471051	13.2003	0.310335	13.2013	0.0638417	13.2017	0.0541061	13.2013	0.0631052
13.3004	0.33233	13.3001	0.470021	13.3	0.307972	13.3009	0.0635107	13.301	0.0542375	13.3011	0.0632316
13.4005	0.331287	13.4005	0.470236	13.4001	0.307156	13.4004	0.0633167	13.4039	0.0542942	13.401	0.0633048
13.5001	0.330931	13.5002	0.467346	13.5001	0.305888	13.5008	0.063289	13.5021	0.0544076	13.5011	0.063298
13.6007	0.330468	13.6003	0.467626	13.6002	0.305351	13.6006	0.0631935	13.6005	0.0545479	13.6015	0.0636085
13.7003	0.32999	13.701	0.467604	13.7	0.305254	13.7005	0.06304	13.7024	0.0546469	13.7019	0.0637161
13.8001	0.329574	13.801	0.469029	13.8001	0.304522	13.8007	0.0629387	13.8047	0.0547143	13.8015	0.0637924
13.9004	0.32921	13.9008	0.468523	13.9	0.307169	13.9	0.0625365	13.9028	0.0549011	13.902	0.0638224
14.0001	0.328461	14.0006	0.468364	14.0003	0.3067	14.0006	0.0626391	14.0013	0.0552228	14.0025	0.0639501
14.1002	0.327616	14.1005	0.467718	14.1003	0.308145	14.1005	0.062454	14.1027	0.0553535	14.1004	0.0640379
14.2007	0.326436	14.2003	0.467665	14.2004	0.307814	14.2002	0.0622289	14.2028	0.0555117	14.2012	0.0641318
14.3004	0.325891	14.3012	0.468129	14.3005	0.307989	14.3008	0.0619204	14.3013	0.055711	14.302	0.0643413
14.4007	0.327772	14.4011	0.467177	14.4001	0.307085	14.4013	0.0616867	14.4033	0.0559537	14.4028	0.0644623
14.5005	0.327214	14.5011	0.466034	14.5001	0.306414	14.5008	0.0615042	14.5008	0.0559946	14.5006	0.0644642
14.6004	0.325679	14.6005	0.465499	14.6005	0.305792	14.6009	0.061431	14.604	0.056278	14.6017	0.0644669
14.7006	0.326322	14.701	0.464396	14.7002	0.305414	14.7012	0.0611825	14.7027	0.0563693	14.7027	0.0645437
14.8004	0.326288	14.8002	0.463153	14.8004	0.304906	14.8005	0.0609867	14.8014	0.0564731	14.8009	0.0644915
14.9003	0.325717	14.9008	0.462043	14.9005	0.304103	14.9005	0.0605714	14.9046	0.0565844	14.9022	0.0645071
15.0008	0.324716	15.0013	0.459703	15.0001	0.303863	15.0012	0.0603688	15.0025	0.0568639	15.0005	0.0643558
15.1006	0.325072	15.1002	0.459867	15.1005	0.303298	15.1001	0.0602211	15.1003	0.0570697	15.102	0.0644724
15.2007	0.32351	15.2008	0.459935	15.2004	0.301937	15.2005	0.0601873	15.204	0.0571984	15.2006	0.0643466
15.3003	0.322246	15.3	0.459047	15.3004	0.299514	15.3013	0.0600984	15.3021	0.0575806	15.3019	0.0641788
15.4001	0.321978	15.4009	0.460177	15.4003	0.299285	15.4001	0.0599256	15.4005	0.0578391	15.4002	0.0638541
15.5002	0.321908	15.5014	0.459365	15.5004	0.298468	15.5012	0.0597778	15.5034	0.0581969	15.5017	0.06382
15.6	0.319218	15.6008	0.458583	15.6001	0.297537	15.6004	0.0597076	15.6023	0.0587232	15.6001	0.0637163
15.7001	0.318161	15.7002	0.455966	15.7003	0.294825	15.7014	0.0595683	15.7008	0.0591384	15.7018	0.0637464
15.8001	0.317924	15.8012	0.456904	15.8003	0.294992	15.8001	0.0594077	15.8046	0.0596773	15.8006	0.0637189
15.9004	0.316693	15.9006	0.455676	15.9005	0.293854	15.9002	0.0591009	15.9021	0.0601518	15.9027	0.0635193
16.0006	0.317083	16.0005	0.454226	16.0001	0.293165	16.0014	0.0590091	16.0005	0.0607415	16.0019	0.0635699
16.1003	0.31562	16.1014	0.453936	16.1006	0.292584	16.1001	0.0589468	16.1034	0.0612323	16.101	0.0634432
16.2	0.314316	16.2006	0.454236	16.2002	0.292415	16.2011	0.0589588	16.202	0.0618295	16.2026	0.0634833
16.3003	0.313209	16.3003	0.452874	16.3003	0.290765	16.3005	0.0588789	16.3001	0.0622439	16.3012	0.0634174
16.4004	0.312626	16.4006	0.451106	16.4004	0.288988	16.4006	0.0587869	16.4022	0.062618	16.4028	0.0634186
16.5004	0.312381	16.5002	0.45031	16.5003	0.286387	16.5001	0.0586027	16.5049	0.0629614	16.5013	0.0632777
16.6004	0.311112	16.6008	0.449332	16.6005	0.287215	16.6003	0.0584605	16.6028	0.0631534	16.6001	0.0634058
16.7007	0.310104	16.7007	0.448817	16.7001	0.285829	16.7007	0.0584772	16.7007	0.0630896	16.7022	0.0634462
16.8003	0.31026	16.8	0.4469	16.8004	0.285442	16.8012	0.0584412	16.8042	0.0630436	16.8019	0.063449
16.9005	0.308902	16.9011	0.446653	16.9001	0.28388	16.9011	0.0585425	16.9019	0.06282	16.9016	0.0633812
17.0007	0.308374	17.0008	0.444056	17.0003	0.28296	17.0003	0.0585235	17.0037	0.0626564	17.0017	0.0634693
17.1007	0.308301	17.1012	0.443305	17.1003	0.281868	17.1011	0.0583298	17.1007	0.0624714	17.1018	0.063575
17.2003	0.307599	17.2006	0.441907	17.2001	0.28123	17.2013	0.0580884	17.2028	0.0623981	17.2023	0.0637791
17.3006	0.306112	17.3	0.440244	17.3003	0.279501	17.3006	0.0578609	17.3044	0.0623845	17.3023	0.0638448
17.4005	0.304788	17.4015	0.439135	17.4002	0.278821	17.4004	0.0575758	17.4024	0.0622114	17.4026	0.0639224
17.5	0.30418	17.5013	0.437039	17.5004	0.277845	17.5009	0.057518	17.5047	0.0620886	17.5004	0.0640927
17.6003	0.302695	17.6003	0.436911	17.6001	0.276718	17.6013	0.0572816	17.6025	0.06186	17.6006	0.0640425
17.7002	0.302853	17.7009	0.437821	17.7006	0.275931	17.7011	0.0571402	17.7017	0.0619119	17.7007	0.0641441
17.8006	0.302048	17.8016	0.437245	17.8006	0.276155	17.801	0.0571264	17.8007	0.0619013	17.8013	0.0642776
17.9004	0.301105	17.9006	0.436426	17.9004	0.275287	17.9011	0.0571353	17.9037	0.0618707	17.9019	0.0642399
18.0006	0.300578	18.0016	0.435974	18.0005	0.274222	18.0014	0.0567484	18.0011	0.0620225	18.0024	0.0644365
18.1002	0.298429	18.1008	0.438393	18.1007	0.273304	18.1009	0.0565079	18.1045	0.0620828	18.1001	0.0643612
18.2005	0.298556	18.2007	0.442293	18.2005	0.272634	18.2008	0.0563997	18.2045	0.0622203	18.2005	0.0642547
18.3006	0.298147	18.3011	0.443944	18.3006	0.271009	18.3007	0.0562891	18.3031	0.062396	18.3005	0.0643692
18.4007	0.296968	18.4014	0.442157	18.4006	0.269126	18.4009	0.0559406	18.4011	0.0627459	18.4013	0.0643328
18.5008	0.296586	18.5007	0.442343	18.5005	0.267444	18.5015	0.0557038	18.504	0.0629296	18.5016	0.0642477
18.6008	0.295437	18.602	0.442799	18.6002	0.265552	18.6011	0.0554321	18.6003	0.063056	18.6021	0.0642539
18.7004	0.294592	18.7015	0.441415	18.7001	0.265191	18.7005	0.0553999	18.7017	0.063371	18.7023	0.0644886
18.8008	0.292791	18.8016	0.440807	18.8002	0.263255	18.8006	0.0551656	18.8044	0.063643	18.8025	0.0642286
18.9003	0.293399	18.9018	0.440965	18.9	0.262642	18.9007	0.055038	18.9022	0.0639046	18.9	0.0641981
19.0004	0.290749	19.0005	0.440424	19.0006	0.261741	19.0014	0.0548257	19.0043	0.0641017	19.0004	0.0642474
19.1004	0.289567	19.102	0.440329	19.1006	0.261458	19.1012	0.0546774	19.1007	0.0644618	19.1008	0.0644354
19.2007	0.288317	19.2019	0.440383	19.2007	0.260418	19.2012	0.0544857	19.2041	0.0648198	19.201	0.0644149
19.3006	0.28667	19.3007	0.439906	19.3003	0.258889	19.3001	0.054458	19.3035	0.0651594	19.3016	0.0643642
19.4004	0.285073	19.4001	0.439642	19.4001	0.257838	19.401	0.0540292	19.402	0.0652671	19.4022	0.0644051
19.5003	0.284097	19.5003	0.439231	19.5005	0.25669	19.5003	0.0539421	19.5047	0.0655756	19.5001	0.0643995
19.6008	0.283262	19.6008	0.437996	19.6005	0.256047	19.6002	0.0538521	19.6018	0.0654776	19.601	0.0643547
19.7003	0.281471	19.702	0.436989	19.7	0.255289	19.7008	0.0538719	19.7	0.0657824	19.7021	0.0644786
19.8001	0.279921	19.8022	0.436132	19.8008	0.25485	19.8007	0.0537513	19.8022	0.0660007	19.8004	0.0643994
19.9002	0.278315	19.9011	0.435824	19.9007	0.25322	19.9006	0.0536334	19.9002	0.0662778	19.9014	0.0645459
20.0007	0.276115	20.0005	0.435188	20.0006	0.252869	20.0003	0.0534985	20.0034	0.0663122	20.0024	0.0648147
20.1007	0.275221	20.1007	0.434755	20.1005	0.251693	20.1003	0.0534271	20.1026	0.0663754	20.1028	0.0648029
20.2007	0.273886	20.202	0.433598	20.2007	0.250846	20.2007	0.0533904	20.2044	0.0664557	20.2008	0.0648737
20.3001	0.272171	20.3004	0.432182	20.3004	0.250055	20.3004	0.0532563	20.3025	0.0662691	20.3024	0.0648612
20.4004	0.271445	20.4021	0.432076	20.4004	0.249533	20.4002	0.0531238	20.4	0.0662164	20.4015	0.0648977
20.5006	0.2702	20.5002	0.429393	20.5002	0.248618	20.5003	0.0529237	20.5028	0.0661288	20.5003	0.0649292
20.6007	0.269639	20.6022	0.428046	20.6	0.247939	20.6006	0.0527321	20.6006	0.0662286	20.6014	0.0651094
20.7002	0.268116	20.7006	0.425369	20.7009	0.247727	20.7013	0.0526702	20.7023	0.0663952	20.7	0.0650965
20.8005	0.26705	20.8025	0.424174	20.8008	0.246062	20.8009	0.0524053	20.8044	0.0663325	20.8021	0.0652663
20.9007	0.265001	20.9	0.422675	20.9005	0.245124	20.9006	0.0522681	20.9018	0.0664137	20.9012	0.0653273
21.0003	0.263651	21.0006	0.420821	21.001	0.244393	21.0009	0.0521428	21.0048	0.0663861	21.0005	0.0654066
21.1009	0.263368	21.1022	0.419573	21.1009	0.2434	21.1016	0.0521181	21.1032	0.0664231	21.1028	0.0653867
21.201	0.262304	21.2024	0.418614	21.2006	0.242992	21.2003	0.0519754	21.2025	0.0666832	21.2022	0.0654798
21.3008	0.261431	21.3009	0.417752	21.3006	0.242141	21.3014	0.0517704	21.3016	0.0666184	21.3012	0.065455
21.4007	0.260846	21.4007	0.416621	21.4008	0.240501	21.4014	0.0515381	21.4002	0.066559	21.4005	0.0655955
21.5005	0.259965	21.5007	0.415412	21.5	0.240071	21.5015	0.051447	21.5037	0.0665281	21.5003	0.065322
21.6008	0.25896	21.6015	0.414447	21.6006	0.239434	21.6002	0.0514452	21.6026	0.066499	21.6028	0.0653455
21.7006	0.258673	21.701	0.413646	21.701	0.238055	21.7014	0.0512387	21.7018	0.0666136	21.7024	0.0652455
21.8008	0.258662	21.8009	0.413516	21.8002	0.237658	21.8014	0.0511504	21.8039	0.0667604	21.8021	0.0651292
21.901	0.258086	21.9013	0.412536	21.9003	0.23647	21.9013	0.051145	21.9025	0.0670324	21.9019	0.0651995
22.0011	0.257674	22.0019	0.412076	22.0011	0.235627	22.0004	0.0511192	22.0015	0.0671519	22.0018	0.0650251
22.101	0.257167	22.1021	0.410159	22.1005	0.234539	22.1002	0.0509506	22.1044	0.067298	22.1021	0.0650045
22.2007	0.257058	22.2007	0.409807	22.2002	0.233937	22.2017	0.0508767	22.203	0.0675611	22.2021	0.064877
22.3006	0.25649	22.3004	0.409348	22.3001	0.232942	22.3018	0.0507842	22.3017	0.067733	22.3015	0.0648476
22.4007	0.255858	22.4011	0.409014	22.4	0.231461	22.4006	0.0507811	22.401	0.0680748	22.4015	0.0648265
22.5001	0.25548	22.5003	0.408318	22.5006	0.230612	22.5	0.0507817	22.5003	0.0681698	22.5004	0.0647458
22.6003	0.254314	22.603	0.407516	22.6004	0.229548	22.6015	0.0507795	22.6038	0.068389	22.6026	0.0647792
22.7	0.253961	22.7005	0.406932	22.701	0.228484	22.7017	0.0507235	22.7015	0.0684867	22.7022	0.0647319
22.8011	0.253462	22.8023	0.405673	22.8005	0.227727	22.8006	0.0507958	22.8047	0.0687734	22.8017	0.0647268
22.9013	0.252666	22.9021	0.404723	22.9008	0.226915	22.9018	0.0507955	22.9029	0.0690115	22.9012	0.0646325
23.0011	0.251733	23.0028	0.403999	23.0008	0.22581	23.0002	0.0507319	23.0011	0.0692192	23.0015	0.0648065
23.1001	0.251322	23.1016	0.402784	23.1008	0.224764	23.1007	0.0506314	23.1044	0.0695344	23.102	0.0648287
23.2001	0.25097	23.2012	0.402032	23.2003	0.224333	23.2012	0.0504875	23.2025	0.0696361	23.2019	0.0647947
23.3009	0.249971	23.3017	0.401622	23.3012	0.222792	23.3009	0.0506106	23.3007	0.0698742	23.3026	0.0648594
23.4014	0.249311	23.403	0.400312	23.4007	0.222332	23.4012	0.0506388	23.4038	0.0701706	23.4	0.0650283
23.5009	0.248832	23.5019	0.400952	23.5001	0.221318	23.5004	0.0505906	23.5023	0.0703761	23.5014	0.0648675
23.6015	0.247615	23.602	0.399537	23.6002	0.220614	23.6014	0.050682	23.6049	0.070605	23.6028	0.0649569
23.7012	0.246557	23.7033	0.39893	23.7003	0.219717	23.7016	0.0507581	23.7025	0.0707871	23.7014	0.0648222
23.8003	0.24562	23.8032	0.398621	23.8003	0.218511	23.8003	0.0507023	23.804	0.0707387	23.8029	0.0649438
23.9001	0.244738	23.9008	0.398271	23.9003	0.218022	23.901	0.0507123	23.902	0.0707322	23.9015	0.0648564
24.0011	0.243787	24	0.397725	24.0013	0.217217	24.0002	0.050578	24.0007	0.0708683	24.0026	0.0649395
24.1015	0.24245	24.1016	0.396589	24.1	0.216443	24.1001	0.0506058	24.1045	0.0708854	24.1015	0.0648694
24.2014	0.241154	24.2007	0.396278	24.201	0.215197	24.2001	0.0505734	24.2025	0.070664	24.2004	0.0648519
24.3004	0.24059	24.3015	0.394941	24.3007	0.214645	24.301	0.0504168	24.3007	0.0703976	24.3022	0.0648184
24.4008	0.238777	24.4037	0.394032	24.4012	0.213734	24.4002	0.0500686	24.4026	0.0699533	24.4012	0.0648302
24.5017	0.237998	24.5034	0.39307	24.5004	0.213113	24.5001	0.0497819	24.5001	0.0695831	24.5003	0.0649497
24.6004	0.237138	24.601	0.391203	24.6006	0.212172	24.6006	0.0496447	24.6024	0.0690775	24.6024	0.0648314
24.7015	0.236357	24.7038	0.389939	24.7012	0.211274	24.7015	0.0493944	24.7005	0.068942	24.7014	0.064959
24.8003	0.235651	24.8038	0.389333	24.8002	0.210825	24.801	0.0491337	24.804	0.0687799	24.8004	0.0649055
24.9004	0.234736	24.9013	0.38813	24.9002	0.209261	24.9011	0.0488642	24.9026	0.0686581	24.9025	0.0648867
25.0012	0.233346	25.0001	0.387806	25.0012	0.20853	25.0015	0.0486131	25.0005	0.0685967	25.0018	0.0648886
25.1013	0.233104	25.103	0.386039	25.1007	0.207548	25.1008	0.0482813	25.104	0.0686649	25.101	0.0648269
25.2003	0.232021	25.2026	0.385387	25.2014	0.206561	25.2001	0.0479864	25.2018	0.0686721	25.2004	0.0648768
25.3003	0.23163	25.3036	0.384958	25.3014	0.205391	25.3001	0.047637	25.3008	0.0688095	25.3024	0.0649122
25.4009	0.231036	25.4014	0.384122	25.4013	0.204916	25.4009	0.047434	25.4046	0.0691811	25.4013	0.0649201
25.5005	0.230481	25.5042	0.382635	25.5009	0.203647	25.5018	0.0471612	25.503	0.0695038	25.5008	0.0649473
25.6018	0.22985	25.6003	0.383325	25.6011	0.202069	25.6017	0.0470082	25.6017	0.0699732	25.6001	0.0647913
25.7017	0.229237	25.7019	0.381767	25.701	0.201214	25.7004	0.046677	25.7004	0.0702697	25.7024	0.0648471
25.8004	0.228696	25.8038	0.381731	25.8007	0.199741	25.8015	0.0464084	25.8039	0.0708574	25.8012	0.0647692
25.9004	0.228375	25.9001	0.380483	25.9008	0.199067	25.9012	0.0462998	25.9029	0.0713074	25.9007	0.0647705
26.0013	0.227545	26.0045	0.38007	26.0011	0.197438	26.0014	0.0460671	26.0014	0.071802	26.003	0.0648501
26.102	0.227332	26.1003	0.378868	26.101	0.196316	26.1001	0.0460629	26.1046	0.0720973	26.1024	0.064877
26.2013	0.226741	26.2021	0.378169	26.2003	0.194997	26.2019	0.0458029	26.2012	0.0725068	26.2025	0.0649938
26.3015	0.226542	26.3034	0.377184	26.3005	0.193917	26.3016	0.0456295	26.3036	0.0727554	26.3025	0.0649766
26.4004	0.226626	26.4041	0.376923	26.4002	0.192902	26.4001	0.0455619	26.4021	0.0727831	26.4016	0.0650942
26.5009	0.226147	26.5031	0.375554	26.5009	0.191618	26.5011	0.0454656	26.5012	0.072836	26.5019	0.0650551
26.6014	0.225802	26.6026	0.374381	26.6006	0.190844	26.6004	0.0452811	26.6005	0.0727319	26.602	0.0649666
26.7006	0.225925	26.7036	0.372853	26.7001	0.189359	26.7004	0.0449507	26.7043	0.0725952	26.7022	0.0652071
26.8012	0.224991	26.8003	0.370769	26.8004	0.188589	26.8012	0.0448002	26.8	0.0723859	26.8028	0.0652958
26.9006	0.225219	26.9015	0.368866	26.9001	0.187937	26.9005	0.0445666	26.9017	0.0723144	26.9008	0.0650721
27.001	0.224297	27.0006	0.367253	27.001	0.186495	27.0003	0.0444149	27.0001	0.0719652	27.0017	0.0651696
27.1005	0.223786	27.1043	0.365332	27.101	0.185441	27.1013	0.0443303	27.1023	0.0717703	27.1027	0.0650486
27.2012	0.223571	27.2002	0.363595	27.2017	0.184553	27.2007	0.0441384	27.2009	0.0716812	27.201	0.0650169
27.3003	0.222957	27.3017	0.361945	27.3001	0.183526	27.3007	0.0440984	27.305	0.0713657	27.3023	0.0649968
27.4021	0.22255	27.4032	0.360397	27.401	0.182426	27.4015	0.0439104	27.4046	0.0711889	27.4003	0.0649977
27.5009	0.222109	27.5046	0.358264	27.5011	0.180843	27.5002	0.0438651	27.5031	0.0709461	27.5015	0.0648166
27.601	0.221458	27.6003	0.356238	27.6006	0.179927	27.6022	0.0436753	27.6008	0.0704436	27.6027	0.06493
27.702	0.220749	27.7013	0.354095	27.7013	0.178809	27.7003	0.0436141	27.7041	0.0702386	27.7006	0.0649662
27.8016	0.220139	27.8007	0.3514	27.8011	0.177657	27.8017	0.0435567	27.8026	0.0697647	27.8018	0.0649541
27.9025	0.219705	27.9012	0.348567	27.9018	0.176314	27.9014	0.0435432	27.901	0.069449	27.9028	0.0649286
28.002	0.219063	28.0036	0.346316	28.0001	0.175414	28.0017	0.0432764	28.0045	0.069217	28.0012	0.0648238
28.1001	0.21835	28.1033	0.343217	28.1013	0.174406	28.1003	0.0431202	28.1039	0.0691768	28.1019	0.0650093
28.202	0.217454	28.204	0.340354	28.2017	0.173714			28.2026	0.0691252	28.2002	0.064911
28.3025	0.216475	28.3024	0.338064	28.3008	0.172492			28.3004	0.0692689	28.3019	0.0649451
28.4011	0.215524	28.4017	0.335775	28.4008	0.171511			28.4002	0.0693131	28.4006	0.0648506
28.5002	0.214632	28.503	0.333632	28.502	0.170617			28.5037	0.0694829	28.5013	0.0648961
28.602	0.213579	28.6001	0.331272	28.6007	0.169278			28.6028	0.0694528	28.6025	0.0648852
28.7017	0.212108	28.7018	0.330009	28.7019	0.168494			28.7019	0.0697026	28.7006	0.0648875
28.8024	0.210872	28.8016	0.327168	28.8005	0.167312			28.8005	0.069714	28.8015	0.0649358
28.9011	0.209685	28.9014	0.32473	28.9021	0.166633			28.9013	0.0697837	28.9	0.065013
29.0013	0.208154	29.0012	0.322278	29.0001	0.165707			29.0041	0.0698119	29.0015	0.0649523
29.1021	0.206754	29.1003	0.320566	29.1017	0.164665			29.1001	0.0699264	29.103	0.0649933
29.2018	0.205672	29.2037	0.31877	29.2019	0.163758			29.2028	0.0699907	29.2013	0.064996
29.3025	0.204733	29.3031	0.317057	29.3014	0.163275			29.3015	0.0700505	29.3028	0.0649977
29.4003	0.203902	29.4006	0.315744	29.4018	0.162236			29.4036	0.0700746	29.4014	0.065052
29.5003	0.202889	29.5026	0.313693	29.5014	0.161178			29.5024	0.0700824	29.5002	0.0650976
29.601	0.202361	29.6028	0.311839	29.6021	0.160454			29.6009	0.0701508	29.6022	0.065057
29.7021	0.201336	29.7022	0.310723	29.7017	0.159654			29.7043	0.0701955	29.701	0.0651059
29.8021	0.200167	29.8033	0.30941	29.8023	0.158713			29.8018	0.0700921	29.8031	0.0652448
29.9029	0.199236	29.9003	0.308113	29.9024	0.157918			29.9007	0.0701767	29.9024	0.0651417
30.0009	0.198271	30.0002	0.306696	30.0002	0.157232			30.0024	0.0703357	30.0018	0.0652907
30.1005	0.196898	30.1033	0.305744	30.102	0.156337			30.1045	0.070489	30.101	0.0654604
30.2019	0.195571	30.2025	0.304622	30.2003	0.155471			30.2004	0.0705713	30.2003	0.0654019
30.3005	0.194053	30.3035	0.303722	30.3024	0.154834			30.3022	0.0704824	30.3029	0.065402
30.4034	0.192628	30.4008	0.302555	30.4001	0.154192			30.4004	0.0706636	30.4028	0.0654384
30.5001	0.191344	30.5005	0.301389	30.5013	0.153598			30.5035	0.0705284	30.5029	0.0654592
30.6029	0.189866	30.6008	0.299669	30.601	0.152582			30.602	0.0705782	30.6019	0.0656462
30.7022	0.188244	30.7037	0.299022	30.7022	0.152035			30.7013	0.0707705	30.7018	0.0655284
30.8028	0.186677	30.8021	0.298094	30.8012	0.151243			30.8046	0.0710463	30.8019	0.0656255
30.9008	0.185091	30.9018	0.297308	30.9014	0.150864			30.9033	0.0713611	30.9027	0.0657738
31.0003	0.183317	31.0033	0.296454	31.0006	0.149903			31.0007	0.0718316	31.0002	0.0657149
31.1004	0.181937	31.1013	0.29535	31.1011	0.149079			31.1025	0.072328	31.101	0.0659041
31.2024	0.18056	31.2027	0.293743	31.2026	0.148015			31.2004	0.072556	31.2014	0.0659191
31.3018	0.179212	31.3026	0.292835	31.3	0.147437			31.3033	0.0727743	31.3021	0.0659662
31.4022	0.17758	31.4015	0.291453	31.4011	0.14651			31.4038	0.0729748	31.4001	0.0659652
31.503	0.1765	31.5031	0.289485	31.5008	0.14577			31.5011	0.0730366	31.5003	0.0661259
31.6	0.175058	31.6021	0.288014	31.6015	0.144858			31.6013	0.0732847	31.6013	0.0660703
31.7011	0.173726	31.7011	0.285925	31.7008	0.143931			31.7031	0.0730955	31.7024	0.0659801
31.8019	0.172716	31.8002	0.284489	31.8008	0.143128			31.8047	0.0730371	31.8019	0.0662146
31.9033	0.171107	31.9018	0.283006	31.9025	0.142189			31.9007	0.072891	31.9027	0.0661786
32.0014	0.169974	32.0021	0.281338	32.0021	0.141509			32.0034	0.0727605	32.001	0.0661044
32.1021	0.16899	32.1033	0.279535	32.1001	0.140414			32.1005	0.0725983	32.1026	0.0661547
32.2027	0.167378	32.2003	0.277235	32.2021	0.13932			32.2036	0.0724326	32.2008	0.066039
32.3031	0.166563	32.3035	0.275401	32.3026	0.138169			32.3009	0.0723794	32.3029	0.0661717
32.4012	0.165393	32.4007	0.273696	32.4008	0.137017			32.4041	0.0724219	32.4015	0.0661518
		32.5019	0.27168	32.5002	0.135705			32.5018	0.072274	32.5029	0.0661098
		32.6015	0.269866	32.601	0.134558			32.6037	0.0721148	32.6008	0.0662099
		32.7002	0.268684	32.7032	0.133625			32.7047	0.0718659	32.7024	0.0662753
		32.8018	0.26709	32.8001	0.132386			32.8029	0.0713873	32.8015	0.0662836
		32.9022	0.265613	32.9018	0.131113			32.9004	0.0712244	32.9005	0.0662703
		33.0016	0.263302	33.0009	0.130027			33.0017	0.0710523	33.003	0.0663305
		33.1041	0.261061	33.1012	0.128879			33.1037	0.0709004	33.1017	0.0663447
		33.2029	0.258518	33.203	0.12764			33.2019	0.0710528	33.2006	0.0663121
		33.3031	0.256377	33.3022	0.126548			33.303	0.0710568	33.3002	0.0664585
		33.4022	0.254414	33.4031	0.125321			33.402	0.0712955	33.4028	0.0665011
		33.5	0.252112	33.5007	0.124344			33.5004	0.0714355	33.5024	0.066495
		33.6014	0.24962	33.6001	0.123346			33.6018	0.071318	33.6019	0.066584
		33.7005	0.247415	33.701	0.122174			33.7041	0.0712886	33.7018	0.066663
		33.8005	0.245819	33.8031	0.121194			33.8042	0.0715049	33.8016	0.0666992
		33.9016	0.244123	33.9023	0.120262			33.9015	0.0714135	33.902	0.0668076
		34.0006	0.242492	34.0031	0.119281			34.0039	0.07108	34.0019	0.0667031
		34.1036	0.240747	34.1019	0.118298			34.1012	0.070769	34.1024	0.0667461
		34.2037	0.239128	34.2016	0.117499			34.2024	0.0705037	34.2025	0.0668072
		34.3016	0.236321	34.3025	0.116543			34.3014	0.0700213	34.3021	0.0668189
		34.4035	0.234048	34.4012	0.115582			34.402	0.0695735	34.403	0.0669306
		34.5039	0.232033	34.5012	0.114677			34.5028	0.0692273	34.5008	0.0669916
		34.6035	0.22995	34.6023	0.113813			34.6041	0.0688959	34.6023	0.0670269
		34.7048	0.22777	34.7001	0.113125			34.7019	0.0685606	34.7028	0.0670763
		34.8047	0.225748	34.8033	0.112298			34.804	0.0683414	34.801	0.0669789
		34.9015	0.223782	34.9023	0.111534			34.9032	0.0681987	34.9025	0.0671313
		35.0041	0.222079	35.0013	0.110842			35.0044	0.0681279	35.0003	0.0671834
		35.1033	0.220302	35.1003	0.109997			35.1048	0.0685055	35.101	0.0671524
		35.2042	0.218247	35.2036	0.109173			35.2042	0.0685591	35.2019	0.0671454
		35.3022	0.216518	35.3025	0.10831			35.3022	0.0688735	35.3029	0.0670304
		35.4044	0.214392	35.4015	0.107437			35.4001	0.0691717	35.4015	0.0671286
		35.5033	0.213524	35.5004	0.106369			35.5008	0.0693695	35.5	0.0671371
		35.6038	0.212364	35.6036	0.105667			35.6032	0.069671	35.6012	0.0671446
		35.7023	0.210742	35.7023	0.104811			35.7042	0.0698224	35.7022	0.0671912
		35.804	0.209103	35.8004	0.103982			35.8016	0.0699846	35.8013	0.0671608
		35.9027	0.207538	35.9021	0.10311			35.9039	0.07009	35.9023	0.0669419
		36.0044	0.205976	36.0031	0.102307			36.0014	0.0700915	36.0014	0.0669904
		36.1023	0.204389	36.1033	0.101408			36.1032	0.069893	36.1028	0.0670534
		36.2	0.202747	36.2028	0.100682			36.2012	0.0696635	36.2014	0.0671303
		36.3001	0.201004	36.3014	0.099896			36.3039	0.0693884	36.3005	0.0670532
		36.403	0.199151	36.4032	0.0989945			36.4003	0.0692086	36.403	0.0669985
		36.5014	0.197293	36.5002	0.0982366			36.5041	0.0690754	36.5023	0.0668709
		36.6008	0.195384	36.6005	0.0974936			36.6032	0.0689775	36.6008	0.0667807
		36.7006	0.193444	36.7001	0.0967473			36.7015	0.0686316	36.7033	0.0668513
		36.8005	0.191352	36.8027	0.0958782			36.8032	0.0684513	36.8032	0.0668532
		36.9036	0.189143	36.9007	0.0952337			36.9022	0.0683502	36.9032	0.0667486
		37.0034	0.186826	37.0018	0.0944359			37.0047	0.0680354	37.0002	0.0667348
		37.101	0.184669	37.1023	0.0936923			37.1034	0.0679445	37.1023	0.0667727
		37.2038	0.18249	37.2022	0.0929239			37.2038	0.0676662	37.2029	0.0666815
		37.3016	0.180403	37.3	0.0922409			37.3018	0.0673858	37.3031	0.0667351
		37.4006	0.178007	37.403	0.0914439			37.4004	0.0672118	37.4003	0.0666761
		37.5025	0.175732	37.5016	0.0907288			37.502	0.0668751	37.5013	0.0666894
		37.6029	0.173294	37.6003	0.0899669			37.6001	0.0664499	37.601	0.0666665
		37.7001	0.171088	37.7032	0.0892602			37.703	0.0660991	37.702	0.0667174
		37.8009	0.168831	37.8018	0.0885028			37.8025	0.0659046	37.8031	0.0666898
		37.901	0.166422	37.9004	0.0878077			37.9019	0.0653829	37.9008	0.0666705
		38.0006	0.164208	38.0033	0.0870899			38.0001	0.0651922	38.0016	0.0667767
		38.1003	0.161864	38.102	0.0863638			38.1028	0.0649914	38.1024	0.0667935
		38.2009	0.159506	38.2006	0.085763			38.2015	0.0646683	38.2031	0.0669361
		38.3018	0.157175	38.3034	0.0851319			38.3039	0.0643331	38.3013	0.0667936
		38.4036	0.154817	38.402	0.0844495			38.4021	0.0640924	38.4026	0.0667518
		38.5009	0.152442	38.5005	0.0839061			38.5015	0.0640606	38.5006	0.0667593
		38.603	0.150164	38.6033	0.0833122			38.6006	0.0640024	38.6024	0.066769
		38.7011	0.147986	38.7019	0.0827428			38.7034	0.0641931	38.7031	0.0667318
		38.8008	0.145659	38.8004	0.0822381			38.8035	0.0642082	38.8015	0.0666751
		38.9001	0.143348	38.9032	0.0816815			38.9005	0.0643464	38.9033	0.0667982
		39.0042	0.140948	39.0016	0.0811666			39.0012	0.0645194	39.0022	0.066734
		39.104	0.138584	39.1	0.0807021			39.1031	0.0646181	39.1011	0.0668631
		39.2039	0.136274	39.2027	0.0802067			39.2047	0.0647711	39.2	0.0667833
		39.3007	0.13401	39.301	0.0797422			39.302	0.0646902	39.3024	0.0667983
		39.402	0.131653	39.4035	0.0792814			39.4014	0.0648469	39.4016	0.0667957
		39.5004	0.129352	39.5018	0.0788361			39.5028	0.0648139	39.5007	0.0667662
		39.6008	0.127014	39.6001	0.0784203			39.6008	0.064509	39.6	0.066711
		39.701	0.124724	39.7027	0.0779706			39.7021	0.0640834	39.7019	0.0667767
		39.8002	0.12269	39.8008	0.0775579			39.8024	0.0637299	39.8012	0.0667219
		39.9009	0.120613	39.9033	0.0771692			39.9014	0.0632269	39.9006	0.0668169
		40.0029	0.118298	40.0014	0.0767936			40.0018	0.0628276	40.0006	0.0667997
		40.102	0.116132	40.104	0.0764005			40.103	0.0623184	40.1033	0.0668115
		40.204	0.113886	40.2023	0.0760251			40.2008	0.0618103	40.2032	0.066784
		40.3018	0.111681	40.3006	0.0756265			40.3046	0.0614218	40.3	0.0667703
		40.4033	0.109441	40.4032	0.075205			40.4029	0.0610929	40.4004	0.0668517
		40.5039	0.107207	40.5015	0.0747937			40.5024	0.0607404	40.5031	0.0668411
		40.6024	0.105011	40.604	0.0743483			40.6037	0.0603294	40.6028	0.0668927
		40.7006	0.102845	40.7022	0.0738879			40.7043	0.0599699	40.7029	0.0669728
		40.8008	0.100615	40.8004	0.073407			40.8013	0.0596211	40.8022	0.0669795
		40.9014	0.0983944	40.9028	0.072852			40.9025	0.0592634	40.9018	0.0670278
		41.0033	0.0961247	41.001	0.0723069			41.0047	0.0591538	41.0023	0.0670858
		41.1024	0.0939498	41.1034	0.0717046			41.1005	0.0588693	41.1031	0.0670976
		41.2029	0.0917376	41.2015	0.0711032			41.2005	0.0586469	41.2	0.0670989
		41.3011	0.0895684	41.3039	0.0704539			41.3044	0.0585311	41.3003	0.0671538
		41.4046	0.0872823	41.4021	0.0698161			41.4023	0.0583479	41.4009	0.0671173
		41.5028	0.0851285	41.5001	0.0691748			41.501	0.0582835	41.5022	0.0671374
		41.6036	0.082927	41.6025	0.0685023			41.6002	0.0581341	41.6032	0.0672283
		41.7001	0.080845	41.7005	0.0678684			41.7044	0.0580302	41.7005	0.0672627
		41.8015	0.0786681	41.8027	0.0672162			41.8019	0.0579896	41.8019	0.0671927
		41.9029	0.0765216	41.9006	0.0666058			41.9013	0.0578838	41.9033	0.067229
		42.0034	0.0744041	42.0027	0.065992			42.0032	0.0577037	42.0015	0.067235
		42.1037	0.0722895	42.1004	0.0654253			42.1014	0.0575411	42.1025	0.0672156
		42.2022	0.0702373	42.2022	0.0648575			42.203	0.0575257	42.2015	0.0671165
		42.3008	0.0682011	42.3039	0.0643141			42.3025	0.0575889	42.3009	0.0670377
		42.4033	0.0661094	42.4015	0.0638179			42.4008	0.0576429	42.4034	0.0671967
		42.5016	0.0641228	42.5027	0.0633301			42.5044	0.0576562	42.5017	0.0670446
		42.6	0.0621613	42.6003	0.062884			42.6031	0.0576249	42.6014	0.0670976
		42.7021	0.0601525	42.7021	0.062443			42.7007	0.0576831	42.7012	0.0671781
		42.8009	0.0582352	42.8041	0.0620235			42.8041	0.0576924	42.8003	0.0671189
		42.9039	0.0562738	42.9017	0.0616405			42.9037	0.0577256	42.9028	0.0671375
		43.0016	0.0544503	43.0037	0.0612602			43.0023	0.057691	43.0016	0.067209
		43.1006	0.0526414	43.1014	0.0609134			43.103	0.0576545	43.1005	0.0671728
		43.2041	0.0507969	43.2034	0.0605687			43.2045	0.057974	43.2014	0.0672478
		43.3029	0.0490844	43.3012	0.0602546			43.3033	0.0580033	43.301	0.0673188
		43.4016	0.0474314	43.4033	0.0599444			43.4044	0.0582379	43.4004	0.0673214
		43.5003	0.0458483	43.5011	0.0596651			43.503	0.0583629	43.5033	0.067337
		43.6034	0.0442832	43.6033	0.0593944			43.6033	0.0585885	43.6004	0.067432
		43.7019	0.0428959	43.7012	0.0591583			43.7041	0.058563	43.7007	0.0675294
		43.8004	0.0416629	43.8033	0.0589437			43.801	0.0586026	43.8014	0.0674659
		43.9034	0.0406454	43.9012	0.05878			43.9025	0.058645	43.9023	0.0673777
		44.0018	0.0400725	44.0034	0.0586889			44.0037	0.0585563	44.0027	0.067353
								44.1034	0.0584495	44.103	0.0674625
								44.2043	0.0581961	44.2032	0.0673945
								44.3012	0.0581429	44.3003	0.0673409
								44.4027	0.0580996	44.4013	0.0674093
								44.5019	0.0581777	44.5018	0.0673284
								44.6021	0.0583257	44.6029	0.0674305
								44.7013	0.058341	44.7035	0.0674548
								44.8029	0.0583785	44.8004	0.0674108
								44.9018	0.0626231	44.9017	0.0673913
								45.003	0.0611125	45.0003	0.0674707
								45.103	0.0599894	45.1024	0.0675512
								45.2028	0.0582623	45.2005	0.0675054
								45.3027	0.0566029	45.3024	0.06764
								45.4028	0.055086	45.4006	0.0676477
								45.5027	0.0537526	45.5031	0.0676658
								45.6027	0.0524655	45.6026	0.0677362
								45.7027	0.0511449	45.7017	0.0676629
								45.8026	0.0499771	45.8015	0.0676948
								45.9026	0.0488493	45.9011	0.0677217
								46.0026	0.0477383	46.0009	0.0678072
								46.1025	0.046861	46.1032	0.0678514
								46.2025	0.045902	46.2014	0.0679401
								46.3024	0.0450699	46.3034	0.0680595
								46.4024	0.0442808	46.4015	0.0681368
								46.5023	0.0437185	46.5033	0.0681905
								46.6023	0.0430315	46.6031	0.0682092
								46.7023	0.0424685	46.7032	0.068176
								46.8022	0.041945	46.8032	0.0683664
								46.9022	0.0414886	46.9001	0.0683481
								47.0022	0.041054	47.0008	0.0684895
								47.1022	0.0406764	47.1007	0.0684718
								47.2022	0.040362	47.2008	0.0684069
								47.3022	0.040111	47.3016	0.0684507
								47.4021	0.0399306	47.4026	0.068456
								47.5021	0.0398228	47.5002	0.0683545
								47.6021	0.0396374	47.601	0.0682486
								47.702	0.0395798	47.7022	0.0683095
								47.802	0.0395099	47.8031	0.0681572
								47.9021	0.0394873	47.9005	0.0679175
								48.002	0.0394159	48.0019	0.0678616
								48.102	0.0394316	48.1023	0.0677758
								48.202	0.039448	48.2031	0.067746
								48.302	0.0394526	48.3004	0.0678036
								48.4019	0.0395242	48.4026	0.0677033
								48.5019	0.0395199	48.501	0.067659
								48.6019	0.0396454	48.6004	0.0674654
								48.7019	0.0397755	48.7032	0.0675292
								48.8019	0.0399147	48.8007	0.0674343
								48.9019	0.0400279	48.9029	0.0673996
								49.0019	0.0402427	49.0007	0.0673428
								49.1018	0.0403853	49.1027	0.0673316
								49.2018	0.0406074	49.2007	0.0674407
								49.3018	0.0406888	49.3032	0.06736
								49.4017	0.0408897	49.403	0.0674004
								49.5017	0.0410112	49.5015	0.0673349
								49.6017	0.0411426	49.6008	0.0672922
								49.7017	0.0411822	49.7003	0.0674985
								49.8017	0.0412321	49.8037	0.0674187
								49.9016	0.0412928	49.9029	0.0673619
								50.0016	0.0412084	50.0029	0.06747
								50.1016	0.0411713	50.1037	0.0674769
								50.2016	0.0410446	50.2008	0.0673996
								50.3016	0.0408866	50.3005	0.0675306
								50.4015	0.0407769	50.4004	0.0673914
								50.5016	0.0405672	50.5003	0.0674895
								50.6015	0.0403966	50.6002	0.0673997
								50.7015	0.0401859	50.7015	0.0675089
								50.8015	0.0400457	50.8014	0.0674353
								50.9015	0.039856	50.9023	0.0675962
								51.0014	0.0396761	51.0034	0.0675642
								51.1014	0.039481	51.101	0.067544
								51.2014	0.0393765	51.2029	0.0676864
								51.3014	0.0391959	51.3005	0.0676856
								51.4013	0.0390342	51.4023	0.0679333
								51.5013	0.0388817	51.5033	0.0679713
								51.6012	0.0387097	51.6012	0.0680337
								51.7012	0.0385586	51.7039	0.0682132
								51.8012	0.0384068	51.8026	0.0681331
								51.9012	0.038233	51.9013	0.0682889
								52.0012	0.0381659	52.0003	0.0683282
								52.1012	0.0379195	52.1028	0.0682696
								52.2011	0.0378137	52.2023	0.0683422
								52.3011	0.0376325	52.3017	0.0683412
								52.4011	0.0374861	52.4037	0.068415
								52.501	0.0373943	52.5019	0.0683855
								52.601	0.0372012	52.6002	0.0682721
								52.701	0.0371149	52.7034	0.0683664
								52.801	0.0369658	52.8024	0.0684593
								52.901	0.0368899	52.9018	0.0683386
								53.0009	0.0367496	53.0023	0.0683919
								53.1009	0.0366335	53.102	0.0683168
								53.2008	0.0365415	53.2016	0.0684092
								53.3008	0.0364754	53.3015	0.0684398
								53.4008	0.0363714	53.4007	0.0686474
								53.5008	0.0363103	53.5035	0.0686735
								53.6007	0.0361977	53.6023	0.0686082
								53.7007	0.0360897	53.7015	0.0685628
								53.8007	0.0360543	53.8011	0.0685622
								53.9006	0.035971	53.9011	0.0686169
								54.0006	0.0359053	54.0019	0.0684938
								54.1006	0.0358176	54.1024	0.0686367
								54.2006	0.035794	54.2033	0.0687062
								54.3005	0.0356927	54.3037	0.0687285
								54.4005	0.0356296	54.4038	0.0688442
								54.5005	0.0355909	54.5005	0.0688528
								54.6005	0.0355261	54.6015	0.0689613
								54.7005	0.0354537	54.7026	0.0690613
								54.8004	0.0354071	54.8	0.0691808
								54.9004	0.0353708	54.902	0.0690995
								55.0004	0.0352931	55.0038	0.0691522
								55.1004	0.0352667	55.1014	0.0694174
								55.2003	0.0352138	55.2037	0.069426
								55.3003	0.0351796	55.302	0.0693519
								55.4002	0.0351474	55.4039	0.0692349
								55.5002	0.0350987	55.5017	0.0691701
								55.6002	0.0351026	55.6001	0.0691468
								55.7002	0.0350062	55.7028	0.0692265
								55.8002	0.0349696	55.8017	0.069045
								55.9001	0.0349463	55.9037	0.0689185
								56.0001	0.0349238	56.0008	0.0687651
								56.1001	0.0348749	56.1022	0.0685842
								56.2001	0.0348882	56.2003	0.0684704
								56.3	0.0348586	56.3032	0.068272
								56.4	0.0348673	56.4017	0.067964
								56.5	0.0348439	56.5038	0.067728
								56.6	0.0348231	56.6014	0.067593
								56.7037	0.0347851	56.7039	0.0672907
								56.8037	0.0347974	56.8024	0.0671247
								56.9037	0.0347922	56.9009	0.0670434
								57.0036	0.0347834	57.0001	0.0668264
								57.1036	0.0347867	57.1028	0.0667883
								57.2035	0.0347854	57.201	0.0668099
								57.3035	0.0347669	57.3034	0.0665444
								57.4035	0.0347626	57.4019	0.0664806
								57.5035	0.034788	57.5013	0.0664082
								57.6035	0.0347693	57.6004	0.0663028
								57.7035	0.0347292	57.7034	0.0661567
								57.8034	0.0346865	57.8022	0.0661157
								57.9034	0.0346651	57.9017	0.0660089
								58.0034	0.0347144	58.0008	0.0659354
								58.1033	0.0346292	58.1002	0.0658616
								58.2033	0.0346555	58.2005	0.065762
								58.3033	0.0345972	58.3041	0.0657193
								58.4033	0.0346502	58.4008	0.0658018
								58.5033	0.0345474	58.5012	0.065675
								58.6033	0.034548	58.601	0.0657371
								58.7032	0.0345093	58.7016	0.0656388
								58.8031	0.0345188	58.8019	0.0655388
								58.9031	0.0344737	58.9028	0.0656965
								59.0031	0.0344591	59.0031	0.0656994
								59.1031	0.0344015	59.1031	0.0658202
								59.203	0.0344322	59.204	0.0656463
								59.303	0.0343402	59.304	0.0657019
								59.403	0.034381	59.4006	0.0657151
								59.503	0.0343005	59.5009	0.0654431
								59.603	0.0342707	59.6011	0.0655285
								59.7029	0.0342163	59.7016	0.0656253
								59.8029	0.0342115	59.8031	0.065446
								59.9029	0.0341599	59.9039	0.065517
								60.0029	0.0340937	60.0013	0.0655018
								60.1029	0.0340435	60.103	0.0654087
								60.2028	0.0340074	60.2012	0.0654284
								60.3028	0.0339712	60.3033	0.0654695
								60.4028	0.0338965	60.401	0.0654451
								60.5028	0.0338725	60.5029	0.0654486
								60.6027	0.0337779	60.6012	0.065369
								60.7027	0.0337164	60.7034	0.065478
								60.8027	0.0337024	60.8022	0.0656126
								60.9026	0.0336639	60.9013	0.0655561
								61.0026	0.0336782	61.0003	0.0655725
								61.1026	0.0336681	61.1002	0.0656641
								61.2026	0.0336938	61.2043	0.0656608
								61.3025	0.0337043	61.3038	0.0658769
								61.4025	0.0337533	61.4003	0.0659707
								61.5025	0.0338071	61.5041	0.0660793
								61.6024	0.0338415	61.6044	0.0662415
								61.7024	0.0339138	61.7005	0.0663322
								61.8024	0.0339955	61.8006	0.0664192
								61.9023	0.0340779	61.901	0.0663433
								62.0023	0.0341164	62.0013	0.066675
								62.1023	0.0341946	62.1011	0.0667211
								62.2022	0.0342597	62.2025	0.0669192
								62.3022	0.0343194	62.3023	0.0669791
								62.4022	0.0344394	62.4021	0.0672253
								62.5021	0.0344995	62.5022	0.0671965
								62.6021	0.0346528	62.6036	0.0673621
								62.7021	0.0347259	62.7009	0.0672919
								62.802	0.0348314	62.8019	0.0673817
								62.902	0.0349012	62.9022	0.0675814
								63.002	0.0349337	63.0025	0.0675456
								63.1019	0.0348857	63.1033	0.0675676
								63.2019	0.0348312	63.2043	0.0675232
								63.3019	0.0347315	63.301	0.067482
								63.4019	0.0346185	63.4027	0.0674965
								63.5018	0.0344462	63.5002	0.0674381
								63.6018	0.034282	63.6018	0.0673223
								63.7018	0.0340666	63.7003	0.0673206
								63.8018	0.0338655	63.8033	0.0672064
								63.9017	0.0336533	63.9014	0.0672227
								64.0017	0.0335277	64.0044	0.0673134
								64.1016	0.0333268	64.1022	0.0671073
								64.2016	0.0332243	64.2012	0.0669818
								64.3016	0.0330542	64.3006	0.0669789
								64.4015	0.0329125	64.404	0.0668511
								64.5015	0.0328639	64.5033	0.0668326
								64.6014	0.0327568	64.603	0.0667961
								64.7013	0.0326713	64.7027	0.0666586
								64.8013	0.0326704	64.8025	0.0668086
								64.9012	0.0325936	64.9021	0.0667895
								65.0012	0.0325293	65.0014	0.0667643
								65.1012	0.0325133	65.102	0.0667159
								65.2012	0.0325138	65.2024	0.0667698
								65.3011	0.0325317	65.3024	0.0666285
								65.4011	0.032523	65.4024	0.0666724
								65.5011	0.0325027	65.5029	0.0666347
								65.6011	0.0325459	65.6032	0.0666084
								65.701	0.0325185	65.7005	0.0665133
								65.8009	0.0325343	65.8021	0.0665998
								65.9009	0.0325356	65.9034	0.0665637
								66.0009	0.0325704	66.0044	0.0665684
								66.1008	0.0325542	66.101	0.0665448
								66.2008	0.0325415	66.2021	0.066606
								66.3008	0.0325099	66.3038	0.0665771
								66.4007	0.0325009	66.4008	0.0666958
								66.5007	0.0324973	66.5024	0.0666198
								66.6006	0.0324612	66.6042	0.0668627
								66.7006	0.0324339	66.7011	0.066937
								66.8005	0.0324555	66.8026	0.0669272
								66.9005	0.0323761	66.9001	0.0669387
								67.0005	0.0324066	67.0029	0.0670937
								67.1005	0.0323679	67.1009	0.0671175
								67.2004	0.0323816	67.2038	0.0672957
								67.3004	0.0323766	67.3016	0.0673086
								67.4003	0.0324147	67.4042	0.0673972
								67.5003	0.0324184	67.5024	0.0675317
								67.6003	0.0324393	67.6003	0.0674349
								67.7003	0.0324517	67.7033	0.0676309
								67.8002	0.0324909	67.802	0.0676182
								67.9001	0.0324818	67.9005	0.0676452
								68.0001	0.0325185	68.004	0.0675789
								68.1001	0.0325127	68.1024	0.0676514
								68.2001	0.0325338	68.2011	0.0676222
								68.3001	0.0325168	68.3045	0.0676771
								68.4001	0.0325476	68.4031	0.0676902
								68.5001	0.0325101	68.5019	0.0676427
								68.6	0.0325022	68.6007	0.0677362
								68.7037	0.0324967	68.7039	0.0676182
								68.8036	0.0323718	68.8026	0.0675827
								68.9036	0.0323575	68.9012	0.0675983
								69.0036	0.032256	69.0046	0.067519
								69.1036	0.0322052	69.1033	0.0675344
								69.2036	0.0320998	69.2019	0.0674518
								69.3036	0.0320056	69.3006	0.0673966
								69.4035	0.0319151	69.4038	0.0674778
								69.5035	0.0318227	69.5023	0.0675616
								69.6034	0.0317466	69.6009	0.0674051
								69.7034	0.0316829	69.7042	0.0674918
								69.8034	0.0316119	69.8027	0.0676776
								69.9033	0.0315376	69.9006	0.0676077
								70.0033	0.0314274	70.0038	0.0677347
								70.1032	0.0313805	70.1023	0.0677501
								70.2031	0.031308	70.2007	0.0676975
								70.3031	0.0312318	70.3038	0.0676284
								70.403	0.031178	70.4021	0.0677785
								70.503	0.0311075	70.5005	0.0677552
								70.6029	0.0310409	70.6036	0.0678033
								70.7029	0.0310208	70.7019	0.0678996
								70.8028	0.0309423	70.8002	0.0677293
								70.9027	0.0308877	70.9032	0.0678533
								71.0026	0.0308231	71.0015	0.0678412
								71.1026	0.0307714	71.1044	0.0679068
								71.2026	0.0306971	71.2025	0.0676788
								71.3025	0.0306416	71.3007	0.0678119
								71.4024	0.0305825	71.4035	0.0677984
								71.5024	0.0305645	71.5017	0.0676301
								71.6023	0.0304753	71.6045	0.0675386
								71.7022	0.0304201	71.7026	0.0675766
								71.8022	0.0303737	71.8006	0.0673956
								71.9022	0.03031	71.9033	0.0673582
								72.0021	0.0302641	72.0013	0.0675362
								72.1021	0.0302407	72.104	0.0674912
								72.202	0.0301916	72.2019	0.0674197
								72.302	0.030152	72.3045	0.0674522
								72.402	0.030107	72.4024	0.0675264
								72.5019	0.0300821	72.5003	0.0673755
								72.6018	0.0300501	72.6028	0.067412
								72.7018	0.0300292	72.7006	0.0673945
								72.8018	0.0300223	72.8031	0.0673846
								72.9018	0.0300181	72.9009	0.067411
								73.0017	0.030036	73.0033	0.0673693
								73.1017	0.0300279	73.101	0.0674249
								73.2016	0.0300476	73.2034	0.067259
								73.3016	0.0300761	73.3011	0.067266
								73.4015	0.0301078	73.4034	0.0673706
								73.5015	0.0301533	73.501	0.0673953
								73.6014	0.0301677	73.6032	0.0674065
								73.7014	0.0301961	73.7008	0.0673714
								73.8014	0.0302415	73.803	0.0674565
								73.9013	0.030284	73.9005	0.0674827
								74.0013	0.0303017	74.0026	0.0674857
								74.1012	0.0303553	74.1001	0.0676298
								74.2012	0.0303907	74.2022	0.0675896
								74.3012	0.0304268	74.3043	0.0676449
								74.4011	0.0304468	74.4017	0.067715
								74.5011	0.03049	74.5037	0.0676415
								74.6011	0.0305447	74.601	0.0675989
								74.701	0.0305704	74.703	0.0677846
								74.801	0.0306132	74.8003	0.067753
								74.9008	0.0306549	74.9022	0.0678206
								75.0008	0.0306457	75.0041	0.0678454
								75.1008	0.0307069	75.1013	0.0679367
								75.2007	0.0306975	75.2032	0.0680666
								75.3007	0.030726	75.3003	0.068091
								75.4007	0.0307258	75.4021	0.0681952
								75.5006	0.0306989	75.5038	0.0682704
								75.6006	0.0307078	75.6009	0.0682765
								75.7005	0.030708	75.7026	0.0682127
								75.8005	0.0306764	75.8042	0.0684297
								75.9004	0.0306578	75.9013	0.068559
								76.0003	0.0306215	76.0029	0.0686902
								76.1003	0.0306044	76.1045	0.0688381
								76.2002	0.0305701	76.2014	0.0688311
								76.3001	0.0305462	76.303	0.0690589
								76.4001	0.0305028	76.4045	0.0691944
								76.5	0.0304685	76.5014	0.0691921
								76.6037	0.0304237	76.6028	0.0695077
								76.7036	0.0303818	76.7043	0.0696068
								76.8036	0.0303557	76.8011	0.0697242
								76.9036	0.0303103	76.9024	0.0697665
								77.0036	0.0302685	77.0038	0.0699394
								77.1035	0.0302187	77.1005	0.0700414
								77.2035	0.030168	77.2018	0.0701948
								77.3034	0.0300867	77.3031	0.0701956
								77.4034	0.0300525	77.4043	0.0702919
								77.5033	0.0299724	77.5009	0.0702201
								77.6032	0.0299284	77.6021	0.0703886
								77.7032	0.02985	77.7032	0.0702829
								77.8031	0.0298217	77.8043	0.0701278
								77.903	0.02975	77.9008	0.0700767
								78.003	0.02968	78.0019	0.0700388
								78.1029	0.0295953	78.1029	0.0698573
								78.2029	0.0295525	78.2039	0.0697753
								78.3028	0.0294956	78.3004	0.0696116
								78.4027	0.0294215	78.4013	0.0693456
								78.5027	0.0293657	78.5023	0.0692675
								78.6027	0.0292933	78.6032	0.0691719
								78.7027	0.0292035	78.7041	0.0689796
								78.8027	0.0291304	78.8004	0.0688545
								78.9027	0.02905	78.9012	0.0687614
								79.0026	0.0289945	79.002	0.0687526
								79.1026	0.0289183	79.1028	0.0685114
								79.2025	0.0288413	79.2036	0.0684726
								79.3025	0.0287527	79.3043	0.0682974
								79.4024	0.028689	79.4005	0.0681351
								79.5024	0.0285909	79.5011	0.0679929
								79.6024	0.0285256	79.6018	0.0679636
								79.7023	0.0284291	79.7024	0.0679118
								79.8023	0.0283822	79.803	0.0679062
								79.9023	0.0282807	79.9036	0.0678675
								80.0022	0.0281855	80.0042	0.0677983
								80.1022	0.0281123	80.1002	0.0678955
								80.2021	0.0280299	80.2007	0.0679428
								80.302	0.0279431	80.3012	0.0678795
								80.402	0.0278642	80.4016	0.0677364
								80.502	0.0277916	80.5021	0.0678059
								80.6019	0.0277163	80.6025	0.0677372
								80.7019	0.0276419	80.7028	0.0677002
								80.8019	0.0275585	80.8032	0.0677355
								80.9019	0.0274835	80.9035	0.0677721
								81.0019	0.0274214	81.0038	0.0677418
								81.1019	0.027346	81.104	0.0678273
								81.2018	0.0272894	81.2043	0.0679128
								81.3018	0.0272117	81.3045	0.0679305
								81.4017	0.0271518	81.4001	0.0679639
								81.5017	0.0270827	81.5003	0.068108
								81.6017	0.0270326	81.6005	0.068102
								81.7018	0.0269431	81.7006	0.0681922
								81.8017	0.026902	81.8007	0.0682427
								81.9017	0.0268243	81.9007	0.0683545
								82.0017	0.0267685	82.0007	0.068425
								82.1016	0.0266768	82.1007	0.0684479
								82.2016	0.0266166	82.2007	0.0684298
								82.3016	0.0265338	82.3006	0.0683817
								82.4017	0.0264362	82.4005	0.0683537
								82.5017	0.0263706	82.5004	0.068257
								82.6016	0.026274	82.6002	0.0682646
								82.7014	0.026171	82.7	0.068116
								82.8014	0.0260911	82.8044	0.0679613
								82.9013	0.0259638	82.9041	0.0678907
								83.0012	0.0258653	83.0039	0.0677539
								83.1011	0.025754	83.1036	0.0675616
								83.2012	0.0256623	83.2033	0.0675246
								83.3012	0.0255453	83.303	0.0674307
								83.4012	0.0254373	83.4026	0.067177
								83.5014	0.0253196	83.5023	0.0670151
								83.6013	0.0252256	83.6019	0.0667462
								83.7012	0.0250971	83.7014	0.066611
								83.8011	0.0249727	83.801	0.0663583
								83.901	0.0248505	83.9005	0.0662306
								84.001	0.0247491	84.0045	0.0661653
								84.101	0.0246301	84.1039	0.0660813
								84.201	0.0245311	84.2033	0.0661004
								84.301	0.0244269	84.3027	0.066191
								84.4009	0.0243101	84.4021	0.0663354
								84.5007	0.0242038	84.5015	0.0665479
								84.6005	0.0241183	84.6008	0.0665202
								84.7004	0.0240144	84.7001	0.0666101
								84.8004	0.0239131	84.8036	0.0667914
								84.9004	0.0238167	84.9029	0.0668356
								85.0004	0.0237131	85.0021	0.0667683
								85.1006	0.0236284	85.1014	0.0669098
								85.2007	0.023538	85.2006	0.0667576
								85.3007	0.0234503	85.3042	0.0667366
								85.4006	0.0233605	85.4034	0.0665599
								85.5004	0.0232954	85.5025	0.0665406
								85.6003	0.0232082	85.6015	0.0661658
								85.7002	0.0231267	85.7005	0.0660463
								85.8002	0.0230408	85.804	0.0658889
								85.9001	0.0229674	85.903	0.0655587
								86.0001	0.0228837	86.0019	0.065341
								86.1	0.0228076	86.1009	0.0652
								86.2037	0.022714	86.2043	0.064895
								86.3	0.0226591	86.3031	0.0648515
								86.4037	0.0225692	86.4019	0.0646005
								86.5036	0.0224829	86.5008	0.0643508
								86.6036	0.0223973	86.604	0.0642456
								86.7036	0.0223238	86.7027	0.0640155
								86.8036	0.0222559	86.8015	0.0638492
								86.9036	0.0221736	86.9001	0.0637752
								87.0035	0.0221051	87.0033	0.0636362
								87.1035	0.0220397	87.1019	0.0634709
								87.2036	0.0219607	87.2006	0.0633158
								87.3037	0.0219062	87.3036	0.0632999
								87.4036	0.0218451	87.4022	0.0632552
								87.5035	0.0217858	87.5008	0.0632193
								87.6034	0.0217229	87.6038	0.0631278
								87.7034	0.0216596	87.7023	0.0630718
								87.8034	0.0216018	87.8008	0.0631366
								87.9035	0.0215508	87.9038	0.063098
								88.0036	0.0214909	88.0022	0.063052
								88.1036	0.0214325	88.1006	0.0628987
								88.2037	0.0213829	88.2035	0.0628192
								88.3036	0.0213107	88.3019	0.0627741
								88.4036	0.0212589	88.4002	0.0627842
								88.5035	0.0212015	88.503	0.062703
								88.6034	0.0211478	88.6013	0.0626693
								88.7034	0.0210792	88.704	0.0627301
								88.8032	0.0210178	88.8023	0.0626166
								88.9031	0.0209579	88.9005	0.0626918
								89.0032	0.0208925	89.0032	0.0627328
								89.1031	0.0208308	89.1014	0.0629211
								89.2031	0.020758	89.204	0.0630197
								89.3031	0.020711	89.3022	0.0629732
								89.4031	0.0206542	89.4003	0.0630659
								89.5031	0.0206296	89.5028	0.0633533
								89.6031	0.0205898	89.6009	0.0635476
								89.7031	0.0205499	89.7034	0.0637843
								89.8031	0.0205116	89.8014	0.0639892
								89.9031	0.0204696	89.9039	0.0641275
								90.003	0.0204292	90.0019	0.0643307
								90.103	0.0203777	90.1043	0.0645717
								90.2029	0.0203342	90.2022	0.0647481
								90.303	0.0202961	90.3001	0.0649364
								90.403	0.0202552	90.4025	0.0650292
								90.503	0.0202181	90.5003	0.0651905
								90.6031	0.0201643	90.6026	0.065244
								90.7031	0.0201208	90.7004	0.0653086
								90.8031	0.0200869	90.8027	0.0652227
								90.9031	0.0200376	90.9004	0.0652413
								91.0031	0.0199941	91.0026	0.0650502
								91.1032	0.0199515	91.1003	0.0650881
								91.2031	0.0199173	91.2025	0.0649579
								91.3032	0.0198631	91.3001	0.0647425
								91.4032	0.0198228	91.4022	0.064554
								91.5034	0.0197568	91.5043	0.0642987
								91.6035	0.0197151	91.6019	0.0640816
								91.7036	0.0196775	91.7039	0.0637634
								91.8036	0.0196265	91.8014	0.0634564
								91.9037	0.0195829	91.9034	0.0631489
								92.0037	0.0195439	92.0009	0.0627666
								92.1	0.019514	92.1028	0.0625817
								92.2	0.0194806	92.2002	0.0622061
								92.3	0.0194567	92.302	0.0618902
								92.4036	0.0194138	92.4039	0.06162
								92.5036	0.0193715	92.5012	0.0614443
								92.6036	0.0193446	92.603	0.0612383
								92.7036	0.0193047	92.7003	0.0609372
								92.8037	0.0192741	92.8021	0.0607951
								92.9037	0.0192296	92.9038	0.0607234
								93	0.0192028	93.001	0.060786
								93.1037	0.0191626	93.1026	0.0606829
								93.2037	0.0191239	93.2043	0.0606966
								93.3037	0.0190892	93.3014	0.0607623
								93.4	0.0190519	93.403	0.0608517
								93.5001	0.0190119	93.5002	0.0608215
								93.6002	0.0189796	93.6017	0.0608777
								93.7002	0.0189383	93.7033	0.0609753
								93.8003	0.0189035	93.8003	0.0610387
								93.9003	0.0188556	93.9018	0.0610771
								94.0003	0.0188132	94.0032	0.06112
								94.1002	0.0187771	94.1003	0.0611937
								94.2003	0.0187378	94.2016	0.0612056
								94.3002	0.018696	94.303	0.0612451
								94.4001	0.0186611	94.4043	0.0613532
								94.5037	0.0186152	94.5012	0.061418
								94.6035	0.0185757	94.6025	0.061387
								94.7035	0.01854	94.7038	0.0614192
								94.8034	0.0184919	94.8006	0.0614951
								94.9034	0.0184621	94.9019	0.0614711
								95.0034	0.0184216	95.003	0.0614611
								95.1034	0.0183757	95.1042	0.0615005
								95.2034	0.0183367	95.2009	0.0615892
								95.3033	0.0182991	95.3021	0.0615022
								95.4034	0.0182561	95.4031	0.0615761
								95.5035	0.0182191	95.5042	0.0615916
								95.6035	0.018183	95.6008	0.061614
								95.7036	0.0181457	95.7018	0.0616295
								95.8035	0.0181046	95.8027	0.0615496
								95.9036	0.0180612	95.9037	0.0616169
								96.0037	0.018027	96.0002	0.0616659
								96.1001	0.0179895	96.1011	0.0616559
								96.2002	0.0179529	96.202	0.0616507
								96.3003	0.0179081	96.3029	0.0616301
								96.4005	0.0178725	96.4037	0.0616361
								96.5007	0.01783	96.5001	0.0616265
								96.6008	0.017791	96.6009	0.0616069
								96.7008	0.017758	96.7017	0.0616221
								96.8009	0.0177231	96.8025	0.0616769
								96.901	0.017677	96.9032	0.0618148
								97.0011	0.0176368	97.0039	0.0618482
								97.1012	0.0175924	97.1001	0.0619026
								97.201	0.0175552	97.2007	0.061877
								97.301	0.0175199	97.3014	0.0619479
								97.401	0.0174847	97.402	0.0620424
								97.501	0.0174394	97.5026	0.0620568
								97.601	0.0173975	97.6032	0.0621315
								97.7012	0.0173594	97.7037	0.0622241
								97.8012	0.0173203	97.8043	0.0622944
								97.9012	0.0172825	97.9004	0.0623127
								98.0011	0.0172497	98.0009	0.0624932
								98.1011	0.0172073	98.1013	0.0626455
								98.2012	0.0171701	98.2017	0.0626901
								98.3012	0.0171349	98.3021	0.0627861
								98.4012	0.0171023	98.4025	0.0629257
								98.5012	0.0170609	98.5028	0.063035
								98.6013	0.0170166	98.6032	0.0631465
								98.7012	0.0169977	98.7035	0.063248
								98.8013	0.0169682	98.8038	0.0633308
								98.9013	0.0169388	98.9041	0.0634483
								99.0013	0.0169104	99.0043	0.0634371
								99.1013	0.0168762	99.1002	0.0635565
								99.2013	0.0168358	99.2004	0.0635746
								99.3012	0.0168012	99.3006	0.063627
								99.4012	0.0167739	99.4008	0.0637103
								99.5011	0.0167321	99.501	0.063721
								99.6011	0.0167169	99.6011	0.0638787
								99.7012	0.0166809	99.7012	0.0638677
								99.8012	0.0166472	99.8013	0.0639758
								99.9014	0.0166039	99.9013	0.0639296
								100.001	0.0165683	100.001	0.064028
								100.101	0.0165307	100.101	0.0640757
								100.202	0.0164981	100.201	0.0640709
								100.302	0.0164691	100.301	0.0641891
								100.402	0.0164461	100.401	0.0642354
								100.502	0.0164288	100.501	0.0642974
								100.602	0.0163985	100.601	0.0644215
								100.701	0.0163664	100.701	0.0644806
								100.801	0.0163407	100.8	0.0645163
								100.901	0.0163114	100.9	0.0644758
								101.001	0.0162787	101.004	0.0645787
								101.101	0.0162507	101.104	0.0647275
								101.201	0.0162183	101.204	0.0647322
								101.301	0.0161842	101.303	0.064733
								101.401	0.0161488	101.403	0.0647544
								101.501	0.0161166	101.503	0.0647716
								101.601	0.0160883	101.602	0.0648455
								101.701	0.0160534	101.702	0.0648808
								101.801	0.0160227	101.801	0.064879
								101.901	0.0159822	101.901	0.0649388
								102.001	0.0159456	102	0.0648789
								102.101	0.0159088	102.104	0.0648453
								102.201	0.0158714	102.204	0.0648313
								102.301	0.0158354	102.303	0.0647144
								102.401	0.0158022	102.403	0.0646993
								102.501	0.0157719	102.502	0.0645458
								102.601	0.0157496	102.601	0.0644103
								102.701	0.0157152	102.701	0.0642244
								102.801	0.0156864	102.8	0.0639623
								102.901	0.0156518	102.904	0.0636699
								103.001	0.0156213	103.003	0.0633512
								103.101	0.0155794	103.102	0.0631274
								103.201	0.0155412	103.202	0.0627384
								103.301	0.0155041	103.301	0.0624665
								103.401	0.0154663	103.4	0.0622218
								103.501	0.0154303	103.504	0.0619751
								103.601	0.0153932	103.603	0.0618038
								103.701	0.0153565	103.702	0.0615994
								103.801	0.0153219	103.801	0.0615047
								103.901	0.0152827	103.9	0.0613584
								104.001	0.0152483	104.002	0.0613124
								104.101	0.0152146	104.101	0.0613147
								104.201	0.0151803	104.204	0.0613848
								104.301	0.0151473	104.303	0.0613461
								104.401	0.0151155	104.402	0.0613661
								104.501	0.0150838	104.501	0.0613671
								104.601	0.0150518	104.604	0.0613467
								104.701	0.0150178	104.703	0.0613512
								104.801	0.0149847	104.802	0.0612896
								104.901	0.0149524	104.901	0.0612163
								105.001	0.0149204	105.004	0.0611277
								105.101	0.0148884	105.103	0.0610414
								105.201	0.0148388	105.202	0.06099
								105.301	0.0148007	105.301	0.0607646
								105.401	0.0147638	105.404	0.0605783
								105.501	0.0147297	105.502	0.0603487
								105.601	0.014695	105.601	0.0600337
								105.701	0.0146611	105.704	0.0596753
								105.801	0.014624	105.803	0.0594125
								105.901	0.0145891	105.901	0.0590508
								106.001	0.0145531	106.004	0.0587254
								106.101	0.0145197	106.103	0.0584255
								106.201	0.0144765	106.201	0.0580632
								106.301	0.0144387	106.3	0.057696
								106.401	0.0144006	106.403	0.0573143
								106.501	0.0143681	106.501	0.0569748
								106.601	0.0143139	106.604	0.0565927
								106.701	0.014281	106.703	0.0562998
								106.801	0.0142473	106.801	0.0559712
								106.901	0.0142062	106.904	0.0556708
								107.001	0.0141709	107.002	0.0553204
								107.102	0.0141378	107.101	0.055066
								107.202	0.0141043	107.204	0.0547911
								107.301	0.0140715	107.302	0.0545673
								107.401	0.014036	107.4	0.0543434
								107.501	0.0140046	107.503	0.0541243
								107.601	0.0139768	107.601	0.0539393
								107.701	0.0139434	107.704	0.0537398
								107.801	0.0139012	107.802	0.0536171
								107.901	0.0138684	107.9	0.0534745
								108.001	0.0138344	108.003	0.0532852
								108.101	0.0138031	108.101	0.0530601
								108.201	0.0137682	108.204	0.0529306
								108.3	0.0137417	108.302	0.05278
								108.4	0.0137062	108.404	0.052624
								108.5	0.0136741	108.502	0.0524455
								108.6	0.0136415	108.6	0.0523562
								108.7	0.0136089	108.703	0.0521904
								108.8	0.013577	108.801	0.0520418
								108.9	0.0135462	108.903	0.0519093
								109	0.0135187	109.001	0.0518069
								109.104	0.013478	109.103	0.0516249
								109.204	0.0134433	109.201	0.051487
								109.301	0.0134265	109.304	0.0513481
								109.402	0.0133986	109.401	0.0512462
								109.502	0.0133706	109.504	0.0511076
								109.602	0.0133143	109.601	0.0509869
								109.702	0.013293	109.704	0.0509011
								109.803	0.0132745	109.801	0.0508011
								109.903	0.0132528	109.904	0.0507383
								110.003	0.0132333	110.001	0.0506042
								110.103	0.0132078	110.103	0.0505254
								110.203	0.0131791	110.201	0.0504481
								110.303	0.0131496	110.303	0.0503839
								110.403	0.0131201	110.401	0.0502523
								110.502	0.0130904	110.503	0.0501707
								110.602	0.0130621	110.6	0.0501289
								110.701	0.0130353	110.702	0.0500435
								110.802	0.0130126	110.804	0.0499493
								110.902	0.012988	110.902	0.0498907
								111.003	0.0129614	111.004	0.0498038
								111.101	0.0129126	111.101	0.0497264
								111.203	0.0128654	111.203	0.0496526
								111.302	0.0128313	111.301	0.049622
								111.403	0.0127982	111.402	0.0495597
								111.501	0.0127642	111.504	0.0494711
								111.602	0.0127455	111.602	0.0494568
								111.703	0.0126387	111.703	0.0493617
								111.802	0.0126076	111.801	0.049323
								111.904	0.0125956	111.902	0.0492542
								112.001	0.0125678	112.004	0.0492058
								112.102	0.0125595	112.101	0.049162
								112.204	0.0125189	112.203	0.0490866
								112.304	0.0124963	112.3	0.0490735
								112.403	0.0124772	112.402	0.0490227
								112.504	0.0124395	112.503	0.0489577
								112.601	0.0124242	112.6	0.0489303
								112.703	0.0123989	112.702	0.0488583
								112.804	0.0123765	112.803	0.0488268
								112.902	0.012344	112.901	0.0487641
								113.001	0.0123104	113.002	0.0487164
								113.103	0.0122893	113.103	0.048662
								113.204	0.0122535	113.2	0.0486399
								113.301	0.0122554	113.302	0.0485873
								113.402	0.0122315	113.403	0.048575
								113.504	0.0122563	113.5	0.0485037
								113.6	0.0122804	113.602	0.0484744
								113.701	0.012334	113.703	0.0484292
								113.801	0.0123893	113.804	0.0484257
								113.902	0.012445	113.901	0.0483926
								114.004	0.0124993	114.002	0.0483527
								114.103	0.0125438	114.103	0.0483103
								114.203	0.0125864	114.2	0.0482601
								114.301	0.0126285	114.302	0.0482392
								114.403	0.0126655	114.404	0.0481655
								114.504	0.0126398	114.503	0.0480675
								114.601	0.0126308	114.603	0.0480489
								114.7	0.0126269	114.7	0.048022
								114.801	0.0126222	114.801	0.0479927
								114.902	0.0126167	114.902	0.0479498
								115.004	0.0126091	115.003	0.0479235
								115.102	0.0125917	115.1	0.0478778
								115.202	0.012591	115.201	0.0478679
								115.304	0.0125857	115.302	0.0478668
								115.401	0.0125787	115.403	0.0478505
								115.502	0.0125969	115.504	0.0477826
								115.601	0.0125902	115.6	0.0477247
								115.702	0.0125872	115.701	0.0476972
								115.801	0.0125823	115.802	0.0476877
								115.9	0.0125862	115.903	0.0476769
								116.001	0.0125987	116.003	0.0476122
								116.104	0.0125116	116.104	0.047528
								116.204	0.012517	116.201	0.0475069
								116.304	0.0125361	116.301	0.0474646
								116.402	0.0125629	116.402	0.0474632
								116.5	0.0126033	116.503	0.0474281
								116.601	0.012654	116.603	0.0473795
								116.702	0.012713	116.704	0.0473771
								116.803	0.0127357	116.8	0.0473056
								116.903	0.0128017	116.901	0.0472807
								117.002	0.0128532	117.001	0.0472854
								117.101	0.0129177	117.102	0.0472245
								117.204	0.0128376	117.202	0.0472412
								117.301	0.0128657	117.303	0.0471883
								117.403	0.0129262	117.403	0.0471909
								117.504	0.0129931	117.504	0.0471182
								117.603	0.0130566	117.604	0.0471066
								117.704	0.01312	117.7	0.0470862
								117.801	0.0131737	117.801	0.0470504
								117.903	0.0132336	117.901	0.0470187
								118	0.0132869	118.001	0.047032
								118.104	0.0133836	118.102	0.0470035
								118.2	0.0134612	118.202	0.0469595
								118.301	0.0135369	118.302	0.0469025
								118.401	0.0136139	118.402	0.0469307
								118.504	0.0136071	118.503	0.0468978
								118.602	0.0136309	118.603	0.0468994
								118.704	0.0136927	118.703	0.0468671
								118.804	0.0137693	118.803	0.0468059
								118.903	0.0138345	118.903	0.0467863
								119.001	0.0138876	119.003	0.0467611
								119.102	0.0139385	119.103	0.0467338
								119.201	0.0139656	119.204	0.0467332
								119.303	0.0139832	119.304	0.0467095
								119.403	0.0139723	119.404	0.046672
								119.503	0.0139548	119.504	0.0466087
								119.601	0.0139533	119.604	0.0465999
								119.702	0.0139752	119.704	0.0465487
								119.802	0.0140092	119.804	0.0465001
								119.9	0.0140541	119.904	0.0464362
								120.001	0.0141128	120.004	0.0463721
								120.101	0.0141549	120.103	0.0463001
								120.204	0.0142111	120.203	0.0462211
								120.301	0.0142737	120.303	0.0461357
								120.403	0.0143345	120.403	0.0460661
								120.503	0.0143789	120.503	0.0459657
								120.603	0.0144438	120.603	0.0458665
								120.701	0.0144449	120.703	0.0457526
								120.8	0.0145178	120.802	0.0456728
								120.901	0.0145916	120.902	0.0455511
								121.003	0.0146719	121.002	0.0454512
								121.102	0.0147579	121.102	0.0453475
								121.204	0.0148372	121.201	0.0452704
								121.302	0.0149297	121.301	0.0451468
								121.402	0.0150076	121.401	0.045034
								121.504	0.0150883	121.5	0.0449736
								121.601	0.0151566	121.6	0.0448734
								121.703	0.0152353	121.704	0.0447857
								121.8	0.01532	121.803	0.0446718
								121.9	0.0154249	121.903	0.0445974
								122.002	0.0155282	122.003	0.0444983
								122.103	0.0156136	122.102	0.0444261
								122.204	0.015738	122.202	0.0443743
								122.302	0.015917	122.301	0.0442887
								122.402	0.0160865	122.401	0.0441886
								122.504	0.0162794	122.5	0.0441355
								122.602	0.0164808	122.604	0.0440659
								122.703	0.0166783	122.703	0.0440054
								122.802	0.0168355	122.803	0.0439494
								122.903	0.016985	122.902	0.0438648
								123.002	0.0170839	123.002	0.043809
								123.101	0.0171681	123.101	0.0437516
								123.203	0.0172506	123.2	0.043682
								123.303	0.0174209	123.304	0.043622
								123.402	0.0176833	123.403	0.0435546
								123.503	0.0180064	123.503	0.0434806
								123.602	0.0183078	123.602	0.0434376
								123.704	0.0186244	123.701	0.0433711
								123.803	0.0189094	123.8	0.0433141
								123.901	0.0192183	123.904	0.0432396
								124.002	0.0195013	124.003	0.0431682
								124.101	0.0197688	124.102	0.0431418
								124.2	0.0200131	124.202	0.0430745
								124.304	0.0202851	124.301	0.0430307
								124.402	0.0204911	124.4	0.042949
								124.501	0.0206923	124.503	0.0428713
								124.602	0.0208241	124.603	0.0428125
								124.702	0.0208877	124.702	0.0427851
								124.803	0.0209066	124.801	0.0426932
								124.903	0.0208845	124.9	0.0426301
								125	0.0208262	125.003	0.0425732
								125.104	0.020742	125.103	0.0424879
								125.202	0.0206273	125.202	0.0424286
								125.302	0.020499	125.301	0.0423915
								125.401	0.0203246	125.404	0.0423606
								125.504	0.0201233	125.503	0.0422668
								125.602	0.0199238	125.602	0.0421986
								125.701	0.019684	125.701	0.0421656
								125.802	0.0194425	125.804	0.0421061
								125.902	0.0192151	125.903	0.0420584
								126.001	0.0190116	126.002	0.0420204
								126.103	0.0188481	126.101	0.041943
								126.2	0.0187352	126.204	0.0419062
								126.3	0.0187316	126.303	0.0418611
								126.404	0.0187533	126.402	0.0418174
								126.501	0.0187504	126.501	0.0417533
								126.601	0.0187646	126.604	0.0417107
								126.7	0.0187787	126.702	0.0416612
								126.802	0.018813	126.801	0.0416267
								126.902	0.018873	126.9	0.0415465
								127.001	0.0189539	127.003	0.0414674
								127.103	0.0190577	127.102	0.0414307
								127.202	0.0192114	127.201	0.0413637
								127.301	0.0193861	127.304	0.0413016
								127.403	0.0195969	127.402	0.0412453
								127.501	0.0198185	127.501	0.0412093
								127.602	0.0200262	127.604	0.041147
								127.703	0.0201943	127.703	0.0410956
								127.803	0.0203277	127.801	0.0410515
								127.901	0.0203983	127.904	0.0409765
								128.003	0.0204049	128.003	0.040915
								128.101	0.020366	128.101	0.040868
								128.203	0.0202696	128.204	0.0408141
								128.301	0.0201739	128.303	0.0407613
								128.403	0.0200809	128.401	0.0407009
								128.503	0.0199722	128.504	0.0406457
								128.601	0.0198312	128.603	0.0405877
								128.703	0.0196616	128.701	0.0405344
								128.801	0.019472	128.804	0.040483
								128.903	0.019265	128.902	0.0404142
								129.001	0.0190714	129.001	0.0403825
								129.104	0.0188864	129.103	0.0403325
								129.202	0.0187177	129.202	0.0402664
								129.304	0.0185707	129.3	0.0402094
								129.402	0.0184567	129.403	0.0401638
								129.5	0.0183713	129.501	0.040113
								129.603	0.0183271	129.604	0.040066
								129.701	0.018309	129.702	0.0400115
								129.804	0.0183235	129.801	0.0399688
								129.902	0.0183688	129.903	0.0399031
								130.001	0.0184531	130.001	0.0398506
								130.103	0.0185766	130.104	0.0398054
								130.202	0.0187077	130.202	0.0397588
								130.304	0.0188749	130.3	0.0396989
								130.403	0.019012	130.402	0.0396566
								130.501	0.0191409	130.501	0.0395977
								130.604	0.0192014	130.603	0.0395603
								130.701	0.0192255	130.701	0.0395068
								130.803	0.0192478	130.803	0.0394617
								130.903	0.0193029	130.901	0.0394165
								131.003	0.0194074	131.004	0.0393522
								131.103	0.0195475	131.102	0.0393072
								131.204	0.0197486	131.204	0.0392515
								131.301	0.0199707	131.302	0.0392118
								131.401	0.0201792	131.4	0.0391598
								131.501	0.0203895	131.502	0.0390986
								131.6	0.0206084	131.6	0.0390442
								131.703	0.0208016	131.702	0.0389904
								131.802	0.0209159	131.801	0.0389548
								131.903	0.0209576	131.903	0.0389102
								132	0.0209485	132.001	0.0388509
								132.101	0.0209385	132.103	0.0387788
								132.202	0.0209121	132.201	0.0387274
								132.301	0.0208711	132.303	0.0386856
								132.401	0.0207916	132.401	0.0386395
								132.504	0.0206901	132.503	0.0385835
								132.603	0.0205757	132.601	0.0385453
								132.701	0.0204622	132.703	0.0384849
								132.803	0.0203522	132.801	0.0384342
								132.904	0.0202777	132.903	0.0383817
								133.001	0.0201764	133.001	0.0383403
								133.102	0.0200457	133.102	0.0382794
								133.202	0.0199247	133.2	0.0382204
								133.302	0.0198127	133.302	0.0381585
								133.402	0.0197097	133.4	0.0381279
								133.502	0.0196283	133.502	0.0380893
								133.601	0.0195712	133.604	0.0380203
								133.7	0.0195568	133.702	0.0379861
								133.803	0.0195832	133.804	0.0379374
								133.902	0.0196283	133.902	0.0378883
								134	0.0196707	134.004	0.0378102
								134.103	0.0197311	134.102	0.0377721
								134.201	0.0198405	134.204	0.0377238
								134.303	0.0200137	134.301	0.037671
								134.401	0.0202285	134.403	0.0376108
								134.503	0.0205496	134.501	0.0375897
								134.6	0.0209397	134.603	0.0375444
								134.702	0.021372	134.701	0.0374998
								134.803	0.0217646	134.803	0.0374395
								134.901	0.0220956	134.901	0.0373861
								135.003	0.0224338	135.002	0.0373394
										135.1	0.0372772
										135.202	0.0372328
										135.304	0.0371707
										135.401	0.0371244
										135.503	0.0370782
										135.601	0.0370291
										135.702	0.0369745
										135.8	0.0369297
										135.902	0.0368863
										136.003	0.0368502
										136.101	0.0367895
										136.202	0.0367301
										136.304	0.0366724
										136.401	0.0366289
										136.503	0.036595
										136.601	0.0365315
										136.702	0.0364932
										136.804	0.0364413
										136.901	0.0363967
										137.002	0.0363344
										137.104	0.0362754
										137.201	0.0362338
										137.303	0.0361927
										137.402	0.0361372
										137.501	0.0360931
										137.601	0.036043
										137.704	0.0359835
										137.802	0.0359358
										137.901	0.0358964
										138	0.03587
										138.103	0.0358084
										138.202	0.0357674
										138.301	0.0357112
										138.404	0.0356465
										138.503	0.0356118
										138.602	0.0355622
										138.701	0.0355183
										138.8	0.0354694
										138.904	0.0354252
										139.003	0.0353585
										139.102	0.0353162
										139.201	0.0352802
										139.304	0.0352287
										139.403	0.0351733
										139.502	0.0351256
										139.6	0.035074
										139.704	0.035019
										139.803	0.0349749
										139.902	0.0349267
										140.004	0.0348743
										140.103	0.0348275
										140.201	0.0347769
										140.304	0.0347283
										140.402	0.0346861
										140.501	0.0346349
										140.6	0.0346012
										140.703	0.034532
										140.802	0.0345044
										140.901	0.0344602
										141.004	0.0344146
										141.103	0.0343653
										141.202	0.0343193
										141.3	0.0342754
										141.404	0.0342443
										141.501	0.0341792
										141.604	0.0341303
										141.703	0.0340871
										141.801	0.0340357
										141.904	0.0339769
										142.003	0.0339482
										142.101	0.0339004
										142.204	0.033868
										142.302	0.0338097
										142.404	0.0337574
										142.503	0.0337182
										142.601	0.033669
										142.704	0.0336245
										142.802	0.0335767
										142.9	0.03353
										143.003	0.0334743
										143.101	0.0334235
										143.204	0.033383
										143.302	0.0333294
										143.401	0.0332787
										143.503	0.0332368
										143.601	0.033199
										143.702	0.033161
										143.804	0.0331112
										143.902	0.0330577
										144.001	0.0330247
										144.103	0.0329559
										144.201	0.0329116
										144.304	0.0328562
										144.402	0.0328194
										144.5	0.0327612
										144.602	0.0327217
										144.7	0.0326794
										144.803	0.0326342
										144.901	0.0325779
										145.003	0.0325206
										145.1	0.03248
										145.203	0.0324322
										145.301	0.0323869
										145.403	0.0323514
										145.501	0.0322945
										145.603	0.0322334
										145.701	0.032202
										145.804	0.0321439
										145.901	0.0320929
										146.002	0.0320306
										146.104	0.0319845
										146.202	0.0319391
										146.3	0.0318963
										146.402	0.0318488
										146.5	0.0318044
										146.603	0.0317462
										146.7	0.0316982
										146.803	0.0316516
										146.9	0.0316076
										147.003	0.0315585
										147.101	0.0315185
										147.203	0.0314643
										147.301	0.0314204
										147.403	0.0313591
										147.503	0.0313209
										147.601	0.0312744
										147.703	0.0312132
										147.801	0.0311849
										147.903	0.031137
										148.001	0.0310868
										148.103	0.0310405
										148.201	0.0309933
										148.303	0.0309491
										148.404	0.0309074
										148.502	0.0308484
										148.604	0.0307993
										148.702	0.0307567
										148.804	0.0307048
										148.901	0.0306599
										149.002	0.0306227
										149.104	0.0305519
										149.201	0.0305075
										149.303	0.0304673
										149.401	0.0304197
										149.503	0.0303669
										149.6	0.030307
										149.702	0.0302527
										149.804	0.030209
										149.904	0.0301547
										150.002	0.0301128
										150.104	0.0300595
										150.201	0.0300026
										150.303	0.0299474
										150.401	0.029899
										150.503	0.0298524
										150.601	0.0298059
										150.703	0.0297573
										150.8	0.0297108
										150.903	0.0296562
										151	0.0296085
										151.103	0.02957
										151.201	0.0295265
										151.303	0.0294557
										151.401	0.0294055
										151.502	0.0293561
										151.6	0.0293208
										151.703	0.0292696
										151.801	0.0292219
										151.903	0.0291686
										152.001	0.0291177
										152.103	0.0290841
										152.201	0.029061
										152.304	0.029018
										152.401	0.0289679
										152.5	0.0289156
										152.603	0.0288754
										152.7	0.0288245
										152.803	0.0287835
										152.9	0.028737
										153.003	0.0286818
										153.101	0.0286327
										153.203	0.0285927
										153.301	0.0285435
										153.402	0.0284976
										153.504	0.0284423
										153.602	0.0283993
										153.705	0.0283508
										153.802	0.0283007
										153.9	0.0282546
										154.002	0.0282169
										154.101	0.0281786
										154.203	0.0281428
										154.3	0.028093
										154.403	0.0280331
										154.5	0.0279898
										154.603	0.027942
										154.7	0.0278952
										154.803	0.027843
										154.9	0.0278024
										155.003	0.0277552
										155.102	0.0277112
										155.204	0.0276613
										155.302	0.0276146
										155.404	0.0275647
										155.502	0.0275182
										155.604	0.0274754
										155.702	0.0274243
										155.804	0.0273746
										155.901	0.0273296
										156.002	0.0272754
										156.104	0.027229
										156.202	0.0271799
										156.304	0.0271388
										156.402	0.0270916
										156.504	0.0270277
										156.601	0.0269869
										156.704	0.0269425
										156.8	0.026887
										156.9	0.0268378
										157	0.0267969
										157.103	0.0267395
										157.2	0.0266885
										157.302	0.0266441
										157.405	0.026593
										157.502	0.0265487
										157.604	0.0264959
										157.701	0.0264445
										157.803	0.0263991
										157.902	0.0263513
										158.003	0.0263024
										158.103	0.0262511
										158.202	0.0262078
										158.302	0.026158
										158.4	0.0261127
										158.503	0.0260644
										158.602	0.0260152
										158.703	0.0259656
										158.804	0.0259147
										158.901	0.0258695
										159.002	0.025818
										159.103	0.0257666
										159.203	0.0257177
										159.3	0.0256715
										159.402	0.0256215
										159.504	0.0255756
										159.6	0.0255309
										159.702	0.0254845
										159.802	0.0254286
										159.903	0.0253868
										160	0.0253363
										160.102	0.0252889
										160.204	0.025241
										160.302	0.0251927
										160.404	0.0251385
										160.501	0.0250962
										160.603	0.0250474
										160.7	0.0249989
										160.801	0.024948
										160.903	0.0248962
										161	0.0248506
										161.102	0.0247961
										161.204	0.0247488
										161.302	0.024705
										161.403	0.0246549
										161.501	0.0246094
										161.603	0.0245579
										161.703	0.0245097
										161.8	0.0244665
										161.902	0.024416
										162.004	0.0243676
										162.101	0.0243216
										162.203	0.0242762
										162.301	0.0242284
										162.403	0.0241707
										162.505	0.024122
										162.602	0.0240763
										162.704	0.0240287
										162.801	0.0239763
										162.901	0.0239251
										163.003	0.0238806
										163.105	0.0238412
										163.202	0.0237902
										163.304	0.0237425
										163.401	0.0236975
										163.503	0.0236418
										163.605	0.0235944
										163.702	0.0235475
										163.804	0.0235016
										163.903	0.0234518
										164.004	0.0233995
										164.101	0.0233635
										164.203	0.0233174
										164.3	0.0232663
										164.402	0.0232228
										164.504	0.0231801
										164.601	0.0231274
										164.703	0.0230777
										164.804	0.0230317
										164.904	0.0229794
										165.001	0.0229348
										165.103	0.0228827
										165.204	0.0228324
										165.301	0.0227815
										165.403	0.0227369
										165.504	0.0226846
										165.601	0.0226388
										165.703	0.0225867
										165.8	0.0225423
										165.902	0.0224885
										166.004	0.0224365
										166.101	0.022388
										166.202	0.0223429
										166.304	0.0222934
										166.401	0.0222518
										166.503	0.0221993
										166.604	0.0221499
										166.701	0.022105
										166.803	0.0220528
										166.903	0.022004
										167	0.021953
										167.102	0.0219052
										167.202	0.0218597
										167.303	0.0218093
										167.4	0.0217636
										167.502	0.021715
										167.603	0.0216662
										167.701	0.0216174
										167.802	0.0215663
										167.904	0.0215195
										168.001	0.0214744
										168.103	0.0214198
										168.203	0.0213701
										168.3	0.0213238
										168.402	0.0212782
										168.504	0.0212312
										168.601	0.0211837
										168.701	0.0211362
										168.801	0.021087
										168.903	0.0210401
										169.004	0.0209882
										169.101	0.0209403
										169.203	0.0208931
										169.304	0.020839
										169.401	0.0207919
										169.503	0.0207388
										169.6	0.0206921
										169.702	0.0206393
										169.803	0.0205889
										169.9	0.0205385
										170.002	0.0204849
										170.104	0.0204342
										170.201	0.0203849
										170.3	0.0203374
										170.402	0.0202854
										170.504	0.020235
										170.601	0.0201899
										170.702	0.0201381
										170.802	0.0200869
										170.904	0.0200341
										171.004	0.0199806
										171.103	0.0199305
										171.202	0.0198781
										171.301	0.0198285
										171.403	0.0197728
										171.501	0.0197235
										171.603	0.0196713
										171.704	0.0196213
										171.803	0.0195712
										171.9	0.0195209
										172.001	0.0194697
										172.103	0.0194227
										172.201	0.0193736
										172.302	0.0193241
										172.404	0.0192776
										172.501	0.0192285
										172.601	0.0191797
										172.702	0.0191313
										172.804	0.0190809
										172.901	0.0190341
										173.003	0.0189844
										173.1	0.0189377
										173.202	0.0188877
										173.302	0.0188382
										173.404	0.0187893
										173.501	0.0187435
										173.603	0.0186938
										173.704	0.0186449
										173.802	0.0185968
										173.903	0.0185471
										174.003	0.0184991
										174.104	0.0184513
										174.202	0.0184028
										174.303	0.018356
										174.4	0.0183082
										174.502	0.0182583
										174.604	0.0182087
										174.7	0.0181617
										174.801	0.0181115
										174.902	0.0180635
										175.001	0.0180161
										175.102	0.0179655
										175.204	0.0179164
										175.301	0.0178707
										175.403	0.0178201
										175.504	0.0177705
										175.602	0.0177232
										175.703	0.0176745
										175.8	0.0176281
										175.902	0.0175783
										176	0.017532
										176.102	0.0174822
										176.203	0.0174311
										176.3	0.0173844
										176.401	0.0173364
										176.503	0.0172882
										176.6	0.0172392
										176.702	0.0171926
										176.803	0.0171412
										176.904	0.0170928
										177.002	0.0170446
										177.103	0.0169948
										177.204	0.0169452
										177.301	0.0168968
										177.402	0.016847
										177.503	0.0167987
										177.6	0.0167523
										177.702	0.0167038
										177.803	0.0166546
										177.9	0.0166085
										178.002	0.0165591
										178.103	0.0165095
										178.2	0.0164628
										178.301	0.0164137
										178.402	0.0163648
										178.503	0.0163144
										178.604	0.0162654
										178.701	0.0162187
										178.803	0.0161694
										178.905	0.0161204
										179.002	0.0160735
										179.103	0.0160246
										179.2	0.0159781
										179.302	0.0159289
										179.403	0.0158794
										179.503	0.015832
										179.603	0.015783
										179.704	0.0157339
										179.801	0.0156875
										179.903	0.0156379
										180.004	0.015588
										180.101	0.0155414
										180.203	0.0154918
										180.304	0.0154428
										180.405	0.0153933
										180.501	0.0153471
										180.603	0.0152981
										180.703	0.0152498
										180.804	0.0152006
										180.901	0.0151531
										181.003	0.0151043
										181.104	0.0150548
										181.201	0.0150079
										181.303	0.0149585
										181.404	0.0149097
										181.501	0.0148626
										181.602	0.0148132
										181.704	0.0147642
										181.801	0.0147169
										181.902	0.0146675
										182.004	0.0146184
										182.101	0.0145717
										182.202	0.0145223
										182.304	0.0144734
										182.402	0.0144255
										182.504	0.0143747
										182.601	0.0143283
										182.703	0.014278
										182.804	0.0142292
										182.901	0.0141828
										183.003	0.0141333
										183.105	0.0140838
										183.202	0.0140366
										183.303	0.0139874
										183.405	0.013939
										183.501	0.0138918
										183.603	0.0138433
										183.701	0.0137964
										183.801	0.0137476
										183.901	0.0136985
										184.003	0.0136496
										184.103	0.0136018
										184.203	0.013553
										184.3	0.0135066
										184.4	0.013458
										184.501	0.0134099
										184.603	0.0133609
										184.704	0.0133123
										184.801	0.0132658
										184.902	0.0132173
										185	0.0131704
										185.104	0.0131202
										185.201	0.0130736
										185.302	0.0130254
										185.403	0.0129772
										185.504	0.0129287
										185.601	0.0128822
										185.702	0.0128336
										185.804	0.0127851
										185.901	0.0127388
										186.002	0.0126903
										186.104	0.0126419
										186.2	0.0125955
										186.302	0.0125471
										186.403	0.012499
										186.504	0.0124499
										186.601	0.0124036
										186.702	0.0123558
										186.804	0.0123073
										186.9	0.0122617
										187.002	0.0122132
										187.103	0.0121656
										187.204	0.0121179
										187.3	0.0120726
										187.4	0.0120247
										187.502	0.0119766
										187.603	0.0119288
										187.704	0.011881
										187.801	0.0118358
										187.903	0.0117878
										188.004	0.0117401
										188.101	0.0116948
										188.202	0.0116471
										188.304	0.0115997
										188.4	0.0115545
										188.501	0.0115075
										188.6	0.0114619
										188.704	0.0114133
										188.804	0.0113662
										188.9	0.0113214
										189.001	0.0112743
										189.101	0.0112286
										189.201	0.0111821
										189.303	0.0111351
										189.404	0.0110886
										189.503	0.011042
										189.604	0.010996
										189.701	0.010951
										189.802	0.0109049
										189.903	0.0108587
										190.004	0.0108122
										190.1	0.0107685
										190.202	0.0107224
										190.303	0.0106764
										190.404	0.0106307
										190.5	0.0105871
										190.604	0.0105407
										190.7	0.0104976
										190.803	0.0104506
										190.904	0.0104047
										191	0.0103615
										191.101	0.0103162
										191.203	0.010271
										191.304	0.010226
										191.4	0.0101828
										191.501	0.0101383
										191.603	0.0100934
										191.704	0.0100488
										191.8	0.0100061
										191.901	0.00996171
										192.003	0.00991738
										192.104	0.00987322
										192.2	0.00983058
										192.302	0.00978705
										192.403	0.00974333
										192.5	0.00970163
										192.601	0.0096577
										192.702	0.00961413
										192.803	0.00957084
										192.904	0.00952747
										193.001	0.00948628
										193.102	0.00944343
										193.203	0.00940022
										193.304	0.0093576
										193.4	0.00931676
										193.502	0.00927423
										193.603	0.00923183
										193.704	0.00918919
										193.8	0.00914911
										193.902	0.00910699
										194.003	0.00906492
										194.104	0.00902317
										194.2	0.00898339
										194.302	0.0089418
										194.403	0.00890039
										194.504	0.00885925
										194.6	0.00881993
										194.701	0.0087789
										194.803	0.00873816
										194.904	0.0086974
										195.004	0.00865712
										195.104	0.00861726
										195.2	0.00857874
										195.301	0.00853891
										195.4	0.00849921
										195.502	0.00845935
										195.603	0.00841958
										195.704	0.00837982
										195.8	0.00834213
										195.901	0.00830278
										196.001	0.0082641
										196.102	0.00822541
										196.203	0.00818672
										196.3	0.008149
										196.401	0.00811014
										196.502	0.00807152
										196.603	0.0080331
										196.704	0.00799483
										196.804	0.00795715
										196.903	0.00792003
										197.004	0.0078821
										197.1	0.00784617
										197.201	0.00780881
										197.301	0.00777206
										197.401	0.00773494
										197.502	0.00769791
										197.603	0.00766117
										197.704	0.00762426
										197.8	0.00758933
										197.901	0.00755281
										198.002	0.0075166
										198.103	0.0074805
										198.204	0.00744454
										198.3	0.00741035
										198.401	0.00737452
										198.502	0.00733913
										198.601	0.00730455
										198.701	0.00726986
										198.801	0.00723518
										198.901	0.00720057
										199.001	0.00716577
										199.102	0.00713105
										199.203	0.00709662
										199.304	0.00706232
										199.404	0.00702822
										199.501	0.00699576
										199.602	0.00696189
										199.703	0.00692813
[truncated: 73 more rows]

## Sheet: Figure 7B
C1		C2		C3		P1		P2		P3
time (sec)	Vorticity (dimensionless)	time (sec)	Vorticity (dimensionless)	time (sec)	Vorticity (dimensionless)	time (sec)	Vorticity (dimensionless)	time (sec)	Vorticity (dimensionless)	time (sec)	Vorticity (dimensionless)
0	1.19407e-12	0	8.28691e-08	0	4.64758e-08	0	1.22973e-07	0	3.09784e-07	0	3.45445e-07
0.100148	0.00285418	0.100404	252.326	0.100017	112.232	0.101519	63.4823	0.103102	70.4404	0.10172	143.068
0.200087	0.00309685	0.200317	272.504	0.200198	121.66	0.201034	68.2641	0.200733	83.3468	0.200014	156.857
0.300033	0.00327358	0.300284	289.015	0.300138	128.404	0.300647	71.6339	0.302822	91.6552	0.300713	165.571
0.400045	0.0034051	0.400443	301.486	0.400037	133.903	0.400542	74.1534	0.400674	98.7698	0.401152	171.968
0.500109	0.00350892	0.500398	310.328	0.500127	137.527	0.501369	75.9593	0.502919	104.543	0.500028	176.069
0.600085	0.00359195	0.600169	317.581	0.600171	141.211	0.601406	77.577	0.604724	108.659	0.600679	180.367
0.700031	0.0036629	0.700095	321.613	0.700101	144.342	0.700546	79.1064	0.70353	112.945	0.701789	184.522
0.800186	0.00372277	0.800145	328.352	0.80001	147.083	0.801628	80.4434	0.803148	116.651	0.800409	187.357
0.90016	0.00375961	0.900313	329.467	0.900181	149.424	0.901122	80.9917	0.901201	120.374	0.902271	189.611
1.00004	0.00380599	1.00016	333.928	1.00009	151.599	1.00091	81.5793	1.00444	123.23	1.00118	191.304
1.10025	0.00384957	1.1	334.555	1.10008	152.933	1.10189	81.981	1.10291	125.85	1.10044	193.146
1.20007	0.00385503	1.20008	335.259	1.20005	154.408	1.20132	82.4071	1.20062	128.344	1.20249	194.496
1.30027	0.00388669	1.30021	336.003	1.30015	155.463	1.30152	82.9303	1.30303	131.443	1.30174	195.738
1.40006	0.00391935	1.40018	338.26	1.4001	156.055	1.40074	83.299	1.40011	134.198	1.4012	196.79
1.50009	0.00392699	1.50031	339.895	1.50016	156.648	1.50068	83.3931	1.50258	136.63	1.50064	197.804
1.60009	0.00393655	1.60035	341.139	1.60005	157.221	1.60069	83.6481	1.60368	139.058	1.60006	198.361
1.70007	0.00396571	1.70047	342.784	1.70022	157.832	1.70076	84.3122	1.70253	141.247	1.70255	199.111
1.80017	0.00397334	1.8004	343.253	1.80013	158.199	1.801	84.3721	1.80162	142.587	1.80035	200.146
1.90008	0.00398475	1.90005	342.642	1.90023	159.143	1.90063	84.4107	1.90493	144.528	1.90047	200.626
2.00014	0.00400338	2.0002	342.957	2.00017	159.119	2.00079	84.4588	2.00215	145.628	2.0005	201.209
2.10009	0.00400799	2.10004	344.033	2.10008	160.195	2.10025	84.7021	2.10001	147.279	2.10067	201.699
2.20003	0.00402092	2.20041	345.661	2.20017	160.181	2.20063	85.1054	2.20218	148.774	2.20126	202.128
2.30001	0.00401284	2.30044	346.452	2.3002	160.733	2.30095	85.5957	2.3046	150.42	2.30133	202.693
2.40016	0.00402302	2.40007	345.285	2.40015	161.063	2.40019	85.7496	2.40194	151.558	2.40197	203.326
2.50007	0.00402443	2.50039	346.415	2.50008	161.371	2.50058	85.9679	2.50433	152.727	2.50226	203.528
2.60034	0.00403259	2.60026	345.795	2.60007	161.622	2.60093	85.8141	2.60344	153.769	2.60244	203.97
2.70025	0.00402502	2.70048	346.058	2.70015	161.312	2.70031	85.8816	2.70212	155.141	2.70034	204.385
2.80004	0.00403132	2.80012	345.627	2.80005	161.394	2.80023	86.0492	2.80041	155.611	2.80083	204.916
2.90011	0.00402853	2.90024	344.434	2.90004	161.094	2.90026	86.1675	2.90299	156.676	2.90123	205.225
3.00024	0.00402418	3.00051	345.62	3.00006	161.046	3.00085	86.1509	3.00478	157.674	3.00221	204.772
3.10029	0.00402501	3.10021	344.84	3.10016	161.235	3.10014	86.3979	3.10194	158.429	3.10055	205.764
3.2004	0.00403526	3.2005	345.763	3.20014	160.625	3.20068	86.6342	3.20021	159.378	3.20122	206.071
3.30039	0.00404665	3.30023	347.246	3.30018	160.801	3.30025	86.6129	3.30286	159.825	3.30002	206.601
3.40011	0.00405444	3.40026	346.743	3.40002	161.294	3.40069	86.4733	3.40028	160.837	3.40141	207.656
3.50026	0.00405333	3.50026	346.694	3.50025	160.958	3.50074	86.6734	3.50439	162.018	3.50004	208.326
3.60027	0.00403983	3.60026	347.913	3.60004	161.364	3.6008	86.7499	3.60387	162.206	3.60102	208.42
3.7003	0.00404335	3.70038	348.431	3.70003	161.543	3.7007	86.6932	3.70181	163.342	3.70254	208.711
3.80026	0.00404453	3.80006	350.439	3.80004	162.167	3.80004	86.5539	3.80387	163.756	3.80126	209.461
3.9002	0.00403529	3.90028	350.324	3.90012	162.445	3.90106	86.7057	3.90141	164.531	3.90254	209.208
4.00028	0.00402972	4.00037	352.048	4.00014	162.759	4.00087	86.9338	4.00414	165.14	4.00151	209.168
4.10024	0.00401976	4.10007	353.781	4.1002	162.887	4.10112	86.7379	4.10181	166.778	4.10095	209.758
4.20001	0.0040173	4.20034	352.651	4.20023	162.577	4.20028	87.114	4.20024	167.343	4.20033	209.819
4.30035	0.00401563	4.30041	353.908	4.30009	162.741	4.30029	87.2652	4.3033	169.185	4.30238	210.237
4.40016	0.00403025	4.40022	355.076	4.4002	162.266	4.40037	87.8164	4.40203	170.239	4.40179	210.574
4.50018	0.0040251	4.50058	355.752	4.50007	162.408	4.50017	88.2795	4.50019	172.107	4.50117	210.821
4.60031	0.00403397	4.60006	357.695	4.60015	162.232	4.60097	88.4031	4.60244	173.581	4.60053	210.747
4.70022	0.00402657	4.70034	356.61	4.70011	161.998	4.70056	88.5058	4.70052	174.691	4.70218	210.615
4.80016	0.00403578	4.80012	358.321	4.80007	161.638	4.80076	87.9948	4.80339	175.707	4.8013	210.889
4.90028	0.00403328	4.9005	359.13	4.9001	160.964	4.9006	88.0096	4.90193	176.831	4.90078	211.397
5.00002	0.00404126	5.00012	359.563	5.00023	161.469	5.001	88.089	5.0009	177.522	5.00243	210.985
5.10023	0.00403635	5.10038	362.404	5.10026	161.278	5.10023	88.2966	5.10016	178.099	5.10162	211.168
5.20025	0.00403747	5.20032	364.308	5.20023	160.871	5.20098	88.4515	5.20372	178.195	5.20117	211.185
5.30012	0.00405891	5.30002	364.22	5.30025	160.531	5.30095	88.0414	5.30159	178.387	5.30106	211.706
5.40001	0.004059	5.40037	366.897	5.40011	160.237	5.40017	87.9403	5.40393	178.457	5.40089	211.698
5.50006	0.00406634	5.50023	367.572	5.50023	159.392	5.50057	87.9549	5.5027	177.987	5.50123	212.146
5.60017	0.00406755	5.60063	368.724	5.60006	160.025	5.60072	87.716	5.60154	177.272	5.60168	212.513
5.70017	0.00407838	5.7004	368.366	5.70008	160.077	5.7003	87.511	5.70441	177.085	5.70199	212.065
5.80015	0.00408404	5.80033	369.424	5.80017	159.577	5.80072	87.3551	5.80358	176.731	5.80202	212.83
5.9002	0.00408626	5.90035	369.075	5.9001	159.413	5.90053	87.0646	5.90282	176.588	5.90235	212.754
6	0.00407371	6.00013	368.526	6.00016	158.713	6.00017	87.053	6.00112	175.853	6.00053	212.956
6.10003	0.00408116	6.10033	369.225	6.10026	158.238	6.10003	86.9188	6.10467	174.548	6.10149	213.048
6.20024	0.00408709	6.2001	369.487	6.20026	157.767	6.20093	86.8982	6.20281	174.479	6.20227	213.298
6.30027	0.00408889	6.30051	369.659	6.30021	157.016	6.30006	87.0043	6.3016	174.349	6.30072	213.878
6.40012	0.00409572	6.40062	370.644	6.4002	156.432	6.40064	87.0653	6.40477	174.166	6.40137	213.517
6.50006	0.00408462	6.50052	370.64	6.50013	155.861	6.50009	86.8035	6.50366	173.876	6.50244	213.674
6.60024	0.00409632	6.60063	371.963	6.6001	156.135	6.60095	86.7037	6.60194	173.626	6.60114	214.235
6.70024	0.00409124	6.70032	372.64	6.70016	155.416	6.70094	86.7275	6.70071	173.151	6.70011	214.187
6.8003	0.00410681	6.80007	372.748	6.80027	154.855	6.801	86.4787	6.80436	172.233	6.80165	214.791
6.9004	0.00410442	6.90041	373.444	6.90015	154.305	6.9	86.2531	6.90129	172.256	6.90046	215.171
7.00044	0.00411471	7.00064	375.5	7.00006	154.435	7.00028	86.0812	7.0016	171.535	7.00179	214.86
7.1002	0.00412339	7.10048	376.036	7.1002	153.922	7.10067	85.6056	7.10409	171.13	7.10067	215.532
7.20021	0.00412778	7.20045	377.285	7.20013	153.85	7.20012	85.3589	7.20227	170.815	7.20196	215.871
7.30018	0.00413374	7.30067	375.917	7.30007	154.638	7.30114	85.2308	7.30073	170.391	7.30115	216.024
7.40022	0.00413743	7.40021	378.183	7.4001	154.09	7.40066	85.1785	7.40445	170.05	7.40051	216.382
7.50012	0.00414934	7.50041	377.508	7.50008	153.694	7.50028	85.161	7.5031	170.187	7.50005	216.349
7.60039	0.00415178	7.6006	378.318	7.60008	153.884	7.60001	85.0434	7.60154	170.329	7.60209	216.36
7.70012	0.00414895	7.7006	378.369	7.70001	154.722	7.70018	85.2228	7.70046	170.488	7.70132	216.771
7.80011	0.00414258	7.80062	379.62	7.80008	154.163	7.80114	85.1604	7.80346	170.23	7.80011	217.173
7.9003	0.00414542	7.90013	379.347	7.90008	153.334	7.90023	85.0458	7.90159	170.985	7.90195	216.813
8.00046	0.0041409	8.0003	380.345	8.00021	153.612	8.00092	84.6786	8.00095	171.089	8.00129	217.55
8.10021	0.0041508	8.1005	381.498	8.10027	152.591	8.10099	84.4935	8.10416	171.283	8.10052	217.542
8.20029	0.0041474	8.20021	383.428	8.20018	151.309	8.20108	84.4866	8.20173	171.137	8.20203	217.689
8.30036	0.00414914	8.30026	383.25	8.30032	151.089	8.30018	84.6166	8.30425	171.461	8.30139	218.209
8.4003	0.00414712	8.40067	384.599	8.4001	150.877	8.40066	84.4356	8.40276	171.371	8.40026	217.971
8.50056	0.0041513	8.50064	384.944	8.50031	150.223	8.50034	84.1508	8.50468	170.925	8.50221	218.166
8.60006	0.0041575	8.60056	386.184	8.60032	150.588	8.6005	84.1337	8.60257	171.019	8.60097	218.377
8.70001	0.00415064	8.70015	385.502	8.7001	149.703	8.70041	83.8374	8.70067	171.014	8.70264	218.64
8.80031	0.0041435	8.80039	386.793	8.80019	148.934	8.8006	83.9536	8.80369	170.46	8.80147	218.438
8.9003	0.00413971	8.90068	385.835	8.90025	148.722	8.90099	83.9585	8.90179	170.698	8.90035	218.112
9.00016	0.00415642	9.00062	386.946	9.00023	148.08	9.00025	83.5577	9.00463	170.722	9.00189	217.568
9.10044	0.00415967	9.10016	387.75	9.10026	147.652	9.1001	83.2462	9.10256	170.584	9.10127	217.044
9.20053	0.00415661	9.2007	387.708	9.20021	146.955	9.20107	82.8566	9.20059	169.795	9.20096	216.751
9.30022	0.00415518	9.3005	388.434	9.30036	146.918	9.30004	82.804	9.30191	169.475	9.30106	216.659
9.40012	0.00414456	9.40024	388.975	9.4	146.583	9.40054	82.9086	9.40021	169.52	9.40129	216.263
9.50053	0.00413642	9.50009	390.479	9.50034	146.494	9.50002	83.0424	9.50295	169.585	9.50167	216.139
9.60046	0.00411937	9.60048	390.694	9.60023	145.949	9.60098	83.2184	9.60085	169.705	9.6018	216.09
9.70033	0.00411781	9.70015	391.293	9.70012	145.544	9.70017	83.0742	9.70464	169.667	9.70222	215.969
9.80002	0.00410793	9.80034	393.191	9.80035	146.143	9.80006	82.7816	9.80334	169.733	9.80052	216.066
9.90049	0.00410526	9.90038	393.096	9.90033	146.679	9.90082	82.421	9.90174	169.783	9.90076	215.852
10.0005	0.00408486	10.0006	393.297	10.0001	146.249	10.0004	82.2609	10.0047	170.418	10.0011	215.133
10.1004	0.00407734	10.1007	393.787	10.1002	146.634	10.1001	82.0833	10.1035	170.491	10.1017	215.183
10.2003	0.00407123	10.2004	393.949	10.2003	146.227	10.2	81.9902	10.2016	170.588	10.2002	214.801
10.3005	0.00406395	10.3003	395.597	10.3	146.3	10.3	81.6955	10.3039	170.607	10.3013	214.606
10.4003	0.00406578	10.4003	395.166	10.4003	145.892	10.4003	81.5788	10.4025	170.958	10.4024	214.512
10.5001	0.00406399	10.5007	395.233	10.5003	146.224	10.5007	81.5995	10.5003	171.186	10.5012	215.053
10.6004	0.0040627	10.6002	395.822	10.6002	146.094	10.6003	81.5959	10.6031	172.032	10.6027	214.282
10.7003	0.00405953	10.7003	396.335	10.7004	146.349	10.7012	81.1832	10.7017	172.17	10.701	214.324
10.8006	0.00405818	10.8002	396.414	10.8003	146.388	10.8002	81.04	10.8049	172.959	10.8021	214.963
10.9001	0.00404652	10.9008	395.543	10.9002	146.178	10.9004	81.0514	10.9032	173.401	10.9006	215.279
11.0006	0.00404475	11.0005	395.713	11.0001	145.974	11.001	81.0099	11.0015	173.739	11.0017	215.411
11.1002	0.00405509	11.1003	395.66	11.1003	145.57	11.1005	81.039	11.1047	174.017	11.1004	214.811
11.2005	0.00403817	11.2003	396.802	11.2003	145.43	11.2004	80.9242	11.2033	174.183	11.2021	215.006
11.3001	0.0040467	11.3005	397.146	11.3	145.533	11.3005	80.5885	11.3021	174.659	11.3013	214.901
11.4005	0.00404215	11.4002	396.076	11.4004	145.205	11.4003	80.4208	11.4014	174.02	11.4007	214.98
11.5005	0.00404712	11.5002	396.687	11.5002	145.56	11.5001	80.3385	11.5007	173.656	11.5003	214.704
11.6006	0.00405594	11.6004	396.924	11.6004	145.465	11.6007	80.2208	11.6033	173.599	11.6025	214.86
11.7003	0.00404799	11.7006	395.734	11.7001	146.076	11.7003	79.8916	11.7012	172.528	11.7021	214.686
11.8006	0.00405564	11.8008	395.83	11.8004	145.824	11.8002	79.6595	11.8037	172.164	11.8016	214.628
11.9005	0.00404868	11.9007	394.151	11.9001	145.742	11.9004	79.5763	11.9016	171.375	11.9013	214.585
12	0.00403562	12.0004	393.511	12.0003	145.71	12.0008	79.5773	12.0034	170.077	12.0011	214.697
12.1007	0.00403647	12.1001	393.536	12.1003	145.473	12.1003	79.6399	12.1012	169.344	12.1005	214.857
12.2005	0.00402965	12.2001	393.534	12.2002	146.263	12.201	79.353	12.2046	168.367	12.2004	214.94
12.3004	0.00402248	12.3001	394.696	12.3001	145.429	12.3009	79.2022	12.302	167.818	12.3004	215.133
12.4001	0.00402457	12.4002	395.356	12.4	144.881	12.4001	78.8987	12.4001	167.778	12.4002	215.403
12.5	0.00401239	12.5001	394.758	12.5003	144.638	12.5005	78.6767	12.5034	167.679	12.5025	215.479
12.6002	0.00401678	12.6008	394.419	12.6004	144.257	12.6001	78.8535	12.6024	167.838	12.6023	215.779
12.7005	0.00402332	12.7003	394.048	12.7004	145.232	12.7013	78.7571	12.7006	167.619	12.702	216.3
12.8004	0.00401981	12.8002	394.077	12.8001	144.844	12.8002	78.738	12.8023	167.626	12.8021	216.167
12.9003	0.00398535	12.9004	395.464	12.9003	144.649	12.9001	78.7849	12.9012	167.779	12.9018	216.532
13.0003	0.00399419	13.0002	394.223	13.0002	144.752	13.0009	78.5599	13.004	167.468	13.0017	216.946
13.1005	0.00398737	13.1002	391.28	13.1003	144.851	13.1007	78.4666	13.1022	167.025	13.1015	217.235
13.2	0.00396888	13.2002	390.356	13.2003	144.231	13.2013	78.508	13.2017	167.612	13.2013	217.993
13.3004	0.00396827	13.3001	389.502	13.3	143.133	13.3009	78.101	13.301	168.019	13.3011	218.43
13.4005	0.00395581	13.4005	389.68	13.4001	142.754	13.4004	77.8624	13.4039	168.194	13.401	218.683
13.5001	0.00395157	13.5002	387.285	13.5001	142.164	13.5008	77.8284	13.5021	168.546	13.5011	218.659
13.6007	0.00394604	13.6003	387.517	13.6002	141.914	13.6006	77.7109	13.6005	168.98	13.6015	219.732
13.7003	0.00394032	13.701	387.499	13.7	141.869	13.7005	77.5222	13.7024	169.287	13.7019	220.104
13.8001	0.00393536	13.801	388.68	13.8001	141.529	13.8007	77.3976	13.8047	169.496	13.8015	220.367
13.9004	0.00393102	13.9008	388.261	13.9	142.759	13.9	76.903	13.9028	170.075	13.902	220.471
14.0001	0.00392208	14.0006	388.129	14.0003	142.542	14.0006	77.0292	14.0013	171.071	14.0025	220.912
14.1002	0.00391198	14.1005	387.593	14.1003	143.213	14.1005	76.8016	14.1027	171.476	14.1004	221.216
14.2007	0.00389788	14.2003	387.55	14.2004	143.059	14.2002	76.5248	14.2028	171.966	14.2012	221.54
14.3004	0.00389139	14.3012	387.934	14.3005	143.14	14.3008	76.1453	14.3013	172.583	14.302	222.264
14.4007	0.00391384	14.4011	387.145	14.4001	142.721	14.4013	75.8579	14.4033	173.335	14.4028	222.682
14.5005	0.00390718	14.5011	386.198	14.5001	142.408	14.5008	75.6336	14.5008	173.462	14.5006	222.688
14.6004	0.00388885	14.6005	385.755	14.6005	142.119	14.6009	75.5436	14.604	174.34	14.6017	222.697
14.7006	0.00389653	14.701	384.841	14.7002	141.944	14.7012	75.2379	14.7027	174.623	14.7027	222.963
14.8004	0.00389612	14.8002	383.811	14.8004	141.708	14.8005	74.9972	14.8014	174.944	14.8009	222.782
14.9003	0.0038893	14.9008	382.891	14.9005	141.334	14.9005	74.4864	14.9046	175.289	14.9022	222.836
15.0008	0.00387735	15.0013	380.951	15.0001	141.223	15.0012	74.2374	15.0025	176.155	15.0005	222.314
15.1006	0.0038816	15.1002	381.087	15.1005	140.96	15.1001	74.0557	15.1003	176.793	15.102	222.716
15.2007	0.00386296	15.2008	381.144	15.2004	140.328	15.2005	74.0142	15.204	177.191	15.2006	222.282
15.3003	0.00384785	15.3	380.408	15.3004	139.201	15.3013	73.9048	15.3021	178.375	15.3019	221.702
15.4001	0.00384466	15.4009	381.344	15.4003	139.095	15.4001	73.6923	15.4005	179.176	15.4002	220.581
15.5002	0.00384382	15.5014	380.672	15.5004	138.716	15.5012	73.5106	15.5034	180.284	15.5017	220.463
15.6	0.0038117	15.6008	380.023	15.6001	138.283	15.6004	73.4242	15.6023	181.915	15.6001	220.105
15.7001	0.00379907	15.7002	377.855	15.7003	137.022	15.7014	73.253	15.7008	183.201	15.7018	220.209
15.8001	0.00379625	15.8012	378.632	15.8003	137.1	15.8001	73.0554	15.8046	184.87	15.8006	220.114
15.9004	0.00378155	15.9006	377.614	15.9005	136.571	15.9002	72.6781	15.9021	186.34	15.9027	219.424
16.0006	0.00378621	16.0005	376.412	16.0001	136.251	16.0014	72.5653	16.0005	188.167	16.0019	219.599
16.1003	0.00376874	16.1014	376.173	16.1006	135.981	16.1001	72.4886	16.1034	189.687	16.101	219.161
16.2	0.00375316	16.2006	376.421	16.2002	135.902	16.2011	72.5035	16.202	191.538	16.2026	219.3
16.3003	0.00373995	16.3003	375.293	16.3003	135.136	16.3005	72.4051	16.3001	192.821	16.3012	219.072
16.4004	0.00373299	16.4006	373.827	16.4004	134.31	16.4006	72.292	16.4022	193.98	16.4028	219.076
16.5004	0.00373006	16.5002	373.167	16.5003	133.101	16.5001	72.0655	16.5049	195.044	16.5013	218.589
16.6004	0.00371491	16.6008	372.357	16.6005	133.486	16.6003	71.8906	16.6028	195.639	16.6001	219.032
16.7007	0.00370288	16.7007	371.931	16.7001	132.841	16.7007	71.9111	16.7007	195.441	16.7022	219.172
16.8003	0.00370474	16.8	370.342	16.8004	132.662	16.8012	71.8668	16.8042	195.299	16.8019	219.181
16.9005	0.00368853	16.9011	370.137	16.9001	131.936	16.9011	71.9914	16.9019	194.606	16.9016	218.947
17.0007	0.00368222	17.0008	367.985	17.0003	131.508	17.0003	71.9682	17.0037	194.099	17.0017	219.251
17.1007	0.00368135	17.1012	367.363	17.1003	131.001	17.1011	71.7299	17.1007	193.526	17.1018	219.617
17.2003	0.00367296	17.2006	366.204	17.2001	130.704	17.2013	71.4331	17.2028	193.299	17.2023	220.321
17.3006	0.00365521	17.3	364.826	17.3003	129.901	17.3006	71.1533	17.3044	193.257	17.3023	220.548
17.4005	0.0036394	17.4015	363.907	17.4002	129.584	17.4004	70.8027	17.4024	192.721	17.4026	220.816
17.5	0.00363214	17.5013	362.17	17.5004	129.131	17.5009	70.7316	17.5047	192.34	17.5004	221.405
17.6003	0.00361441	17.6003	362.064	17.6001	128.607	17.6013	70.4409	17.6025	191.632	17.6006	221.231
17.7002	0.00361629	17.7009	362.818	17.7006	128.241	17.7011	70.267	17.7017	191.793	17.7007	221.582
17.8006	0.00360668	17.8016	362.341	17.8006	128.345	17.801	70.2501	17.8007	191.76	17.8013	222.044
17.9004	0.00359542	17.9006	361.662	17.9004	127.942	17.9011	70.261	17.9037	191.665	17.9019	221.913
18.0006	0.00358912	18.0016	361.287	18.0005	127.447	18.0014	69.7852	18.0011	192.135	18.0024	222.593
18.1002	0.00356346	18.1008	363.292	18.1007	127.02	18.1009	69.4895	18.1045	192.322	18.1001	222.332
18.2005	0.00356498	18.2007	366.524	18.2005	126.709	18.2008	69.3564	18.2045	192.748	18.2005	221.964
18.3006	0.00356009	18.3011	367.893	18.3006	125.954	18.3007	69.2204	18.3031	193.293	18.3005	222.36
18.4007	0.00354602	18.4014	366.411	18.4006	125.079	18.4009	68.7919	18.4011	194.377	18.4013	222.234
18.5008	0.00354146	18.5007	366.566	18.5005	124.297	18.5015	68.5006	18.504	194.946	18.5016	221.94
18.6008	0.00352774	18.602	366.943	18.6002	123.417	18.6011	68.1665	18.6003	195.337	18.6021	221.961
18.7004	0.00351764	18.7015	365.797	18.7001	123.25	18.7005	68.1269	18.7017	196.313	18.7023	222.772
18.8008	0.00349614	18.8016	365.292	18.8002	122.35	18.8006	67.8388	18.8044	197.155	18.8025	221.874
18.9003	0.0035034	18.9018	365.424	18.9	122.065	18.9007	67.6819	18.9022	197.966	18.9	221.769
19.0004	0.00347176	19.0005	364.975	19.0006	121.646	19.0014	67.4208	19.0043	198.577	19.0004	221.939
19.1004	0.00345764	19.102	364.897	19.1006	121.515	19.1012	67.2384	19.1007	199.692	19.1008	222.589
19.2007	0.00344272	19.2019	364.941	19.2007	121.032	19.2012	67.0027	19.2041	200.801	19.201	222.518
19.3006	0.00342305	19.3007	364.546	19.3003	120.321	19.3001	66.9687	19.3035	201.853	19.3016	222.343
19.4004	0.00340398	19.4001	364.327	19.4001	119.833	19.401	66.4414	19.402	202.187	19.4022	222.484
19.5003	0.00339233	19.5003	363.986	19.5005	119.299	19.5003	66.3342	19.5047	203.143	19.5001	222.465
19.6008	0.00338236	19.6008	362.963	19.6005	119	19.6002	66.2236	19.6018	202.839	19.601	222.31
19.7003	0.00336097	19.702	362.129	19.7	118.648	19.7008	66.2479	19.7	203.783	19.7021	222.738
19.8001	0.00334247	19.8022	361.418	19.8008	118.443	19.8007	66.0996	19.8022	204.459	19.8004	222.464
19.9002	0.00332328	19.9011	361.163	19.9007	117.686	19.9006	65.9545	19.9002	205.318	19.9014	222.97
20.0007	0.00329702	20.0005	360.636	20.0006	117.523	20.0003	65.7887	20.0034	205.424	20.0024	223.899
20.1007	0.00328634	20.1007	360.278	20.1005	116.977	20.1003	65.7009	20.1026	205.62	20.1028	223.858
20.2007	0.0032704	20.202	359.318	20.2007	116.583	20.2007	65.6558	20.2044	205.869	20.2008	224.103
20.3001	0.00324993	20.3004	358.145	20.3004	116.215	20.3004	65.4909	20.3025	205.291	20.3024	224.06
20.4004	0.00324126	20.4021	358.057	20.4004	115.973	20.4002	65.328	20.4	205.127	20.4015	224.186
20.5006	0.00322639	20.5002	355.834	20.5002	115.548	20.5003	65.0819	20.5028	204.856	20.5003	224.295
20.6007	0.00321969	20.6022	354.718	20.6	115.232	20.6006	64.8463	20.6006	205.165	20.6014	224.917
20.7002	0.00320151	20.7006	352.499	20.7009	115.133	20.7013	64.7701	20.7023	205.681	20.7	224.872
20.8005	0.00318878	20.8025	351.509	20.8008	114.359	20.8009	64.4443	20.8044	205.487	20.8021	225.459
20.9007	0.0031643	20.9	350.267	20.9005	113.924	20.9006	64.2756	20.9018	205.739	20.9012	225.67
21.0003	0.00314819	21.0006	348.73	21.001	113.584	21.0009	64.1216	21.0048	205.653	21.0005	225.943
21.1009	0.00314481	21.1022	347.696	21.1009	113.122	21.1016	64.0912	21.1032	205.768	21.1028	225.875
21.201	0.00313211	21.2024	346.901	21.2006	112.932	21.2003	63.9157	21.2025	206.574	21.2022	226.197
21.3008	0.00312168	21.3009	346.187	21.3006	112.537	21.3014	63.6636	21.3016	206.373	21.3012	226.111
21.4007	0.00311469	21.4007	345.25	21.4008	111.775	21.4014	63.3779	21.4002	206.189	21.4005	226.596
21.5005	0.00310417	21.5007	344.248	21.5	111.575	21.5015	63.2659	21.5037	206.093	21.5003	225.651
21.6008	0.00309217	21.6015	343.449	21.6006	111.279	21.6002	63.2637	21.6026	206.003	21.6028	225.732
21.7006	0.00308875	21.701	342.784	21.701	110.638	21.7014	63.0098	21.7018	206.358	21.7024	225.387
21.8008	0.00308861	21.8009	342.677	21.8002	110.454	21.8014	62.9012	21.8039	206.813	21.8021	224.985
21.901	0.00308174	21.9013	341.865	21.9003	109.901	21.9013	62.8945	21.9025	207.655	21.9019	225.228
22.0011	0.00307682	22.0019	341.484	22.0011	109.51	22.0004	62.8629	22.0015	208.025	22.0018	224.626
22.101	0.00307076	22.1021	339.895	22.1005	109.004	22.1002	62.6554	22.1044	208.478	22.1021	224.554
22.2007	0.00306947	22.2007	339.604	22.2002	108.724	22.2017	62.5646	22.203	209.293	22.2021	224.114
22.3006	0.00306268	22.3004	339.223	22.3001	108.262	22.3018	62.4508	22.3017	209.826	22.3015	224.012
22.4007	0.00305514	22.4011	338.946	22.4	107.573	22.4006	62.447	22.401	210.884	22.4015	223.94
22.5001	0.00305062	22.5003	338.369	22.5006	107.179	22.5	62.4477	22.5003	211.179	22.5004	223.661
22.6003	0.0030367	22.603	337.704	22.6004	106.685	22.6015	62.4451	22.6038	211.858	22.6026	223.776
22.7	0.00303248	22.7005	337.221	22.701	106.19	22.7017	62.3762	22.7015	212.16	22.7022	223.613
22.8011	0.00302652	22.8023	336.177	22.8005	105.838	22.8006	62.4652	22.8047	213.049	22.8017	223.595
22.9013	0.00301702	22.9021	335.39	22.9008	105.461	22.9018	62.4648	22.9029	213.786	22.9012	223.27
23.0011	0.00300588	23.0028	334.79	23.0008	104.947	23.0002	62.3866	23.0011	214.43	23.0015	223.871
23.1001	0.00300097	23.1016	333.783	23.1008	104.461	23.1007	62.263	23.1044	215.406	23.102	223.947
23.2001	0.00299677	23.2012	333.16	23.2003	104.261	23.2012	62.086	23.2025	215.721	23.2019	223.83
23.3009	0.00298484	23.3017	332.82	23.3012	103.545	23.3009	62.2374	23.3007	216.459	23.3026	224.053
23.4014	0.00297696	23.403	331.735	23.4007	103.33	23.4012	62.2721	23.4038	217.377	23.4	224.637
23.5009	0.00297124	23.5019	332.265	23.5001	102.859	23.5004	62.2128	23.5023	218.014	23.5014	224.081
23.6015	0.00295671	23.602	331.093	23.6002	102.532	23.6014	62.3252	23.6049	218.723	23.6028	224.39
23.7012	0.00294407	23.7033	330.589	23.7003	102.115	23.7016	62.4188	23.7025	219.287	23.7014	223.925
23.8003	0.00293289	23.8032	330.333	23.8003	101.555	23.8003	62.3501	23.804	219.137	23.8029	224.345
23.9001	0.00292235	23.9008	330.044	23.9003	101.328	23.901	62.3624	23.902	219.117	23.9015	224.043
24.0011	0.00291099	24	329.591	24.0013	100.954	24.0002	62.1972	24.0007	219.538	24.0026	224.33
24.1015	0.00289504	24.1016	328.649	24.1	100.594	24.1001	62.2314	24.1045	219.591	24.1015	224.088
24.2014	0.00287956	24.2007	328.392	24.201	100.015	24.2001	62.1916	24.2025	218.905	24.2004	224.028
24.3004	0.00287283	24.3015	327.284	24.3007	99.7583	24.301	61.9991	24.3007	218.08	24.3022	223.912
24.4008	0.00285118	24.4037	326.53	24.4012	99.3347	24.4002	61.5708	24.4026	216.704	24.4012	223.952
24.5017	0.00284187	24.5034	325.733	24.5004	99.046	24.5001	61.2183	24.5001	215.557	24.5003	224.365
24.6004	0.0028316	24.601	324.186	24.6006	98.6089	24.6006	61.0496	24.6024	213.991	24.6024	223.957
24.7015	0.00282228	24.7038	323.139	24.7012	98.1912	24.7015	60.7418	24.7005	213.571	24.7014	224.398
24.8003	0.00281385	24.8038	322.636	24.8002	97.9826	24.801	60.4212	24.804	213.069	24.8004	224.213
24.9004	0.00280292	24.9013	321.64	24.9002	97.2559	24.9011	60.0897	24.9026	212.691	24.9025	224.147
25.0012	0.00278633	25.0001	321.371	25.0012	96.916	25.0015	59.781	25.0005	212.501	25.0018	224.154
25.1013	0.00278344	25.103	319.907	25.1007	96.4598	25.1008	59.3729	25.104	212.712	25.101	223.941
25.2003	0.00277051	25.2026	319.367	25.2014	96.0009	25.2001	59.0103	25.2018	212.735	25.2004	224.113
25.3003	0.00276584	25.3036	319.011	25.3014	95.457	25.3001	58.5807	25.3008	213.16	25.3024	224.236
25.4009	0.00275875	25.4014	318.318	25.4013	95.2366	25.4009	58.331	25.4046	214.312	25.4013	224.263
25.5005	0.00275211	25.5042	317.086	25.5009	94.6466	25.5018	57.9955	25.503	215.311	25.5008	224.357
25.6018	0.00274458	25.6003	317.658	25.6011	93.9132	25.6017	57.8075	25.6017	216.765	25.6001	223.818
25.7017	0.00273726	25.7019	316.367	25.701	93.5157	25.7004	57.4001	25.7004	217.684	25.7024	224.011
25.8004	0.0027308	25.8038	316.337	25.8007	92.8314	25.8015	57.0697	25.8039	219.505	25.8012	223.742
25.9004	0.00272697	25.9001	315.303	25.9008	92.5181	25.9012	56.9363	25.9029	220.899	25.9007	223.746
26.0013	0.00271705	26.0045	314.96	26.0011	91.761	26.0014	56.6501	26.0014	222.431	26.003	224.021
26.102	0.00271451	26.1003	313.964	26.101	91.2394	26.1001	56.6449	26.1046	223.346	26.1024	224.114
26.2013	0.00270745	26.2021	313.385	26.2003	90.6264	26.2019	56.3253	26.2012	224.614	26.2025	224.518
26.3015	0.00270508	26.3034	312.569	26.3005	90.1245	26.3016	56.112	26.3036	225.384	26.3025	224.458
26.4004	0.00270608	26.4041	312.353	26.4002	89.6529	26.4001	56.0288	26.4021	225.47	26.4016	224.864
26.5009	0.00270036	26.5031	311.218	26.5009	89.056	26.5011	55.9104	26.5012	225.634	26.5019	224.729
26.6014	0.00269624	26.6026	310.246	26.6006	88.6962	26.6004	55.6835	26.6005	225.311	26.602	224.424
26.7006	0.00269771	26.7036	308.98	26.7001	88.0064	26.7004	55.2773	26.7043	224.888	26.7022	225.254
26.8012	0.00268656	26.8003	307.253	26.8004	87.6484	26.8012	55.0921	26.8	224.24	26.8028	225.561
26.9006	0.00268928	26.9015	305.676	26.9001	87.3453	26.9005	54.8049	26.9017	224.018	26.9008	224.788
27.001	0.00267827	27.0006	304.339	27.001	86.6752	27.0003	54.6183	27.0001	222.936	27.0017	225.125
27.1005	0.00267217	27.1043	302.747	27.101	86.1854	27.1013	54.5143	27.1023	222.332	27.1027	224.707
27.2012	0.00266961	27.2002	301.308	27.2017	85.7727	27.2007	54.2784	27.2009	222.056	27.201	224.597
27.3003	0.00266227	27.3017	299.941	27.3001	85.2955	27.3007	54.2291	27.305	221.079	27.3023	224.528
27.4021	0.00265741	27.4032	298.658	27.401	84.7839	27.4015	53.9979	27.4046	220.531	27.4003	224.531
27.5009	0.00265215	27.5046	296.89	27.5011	84.0481	27.5002	53.9422	27.5031	219.779	27.5015	223.906
27.601	0.00264437	27.6003	295.211	27.6006	83.6226	27.6022	53.7088	27.6008	218.223	27.6027	224.297
27.702	0.0026359	27.7013	293.435	27.7013	83.1032	27.7003	53.6336	27.7041	217.587	27.7006	224.422
27.8016	0.00262863	27.8007	291.202	27.8011	82.5677	27.8017	53.563	27.8026	216.12	27.8018	224.38
27.9025	0.00262344	27.9012	288.854	27.9018	81.9435	27.9014	53.5464	27.901	215.141	27.9028	224.292
28.002	0.00261577	28.0036	286.989	28.0001	81.5251	28.0017	53.2182	28.0045	214.423	28.0012	223.93
28.1001	0.00260726	28.1033	284.421	28.1013	81.0567	28.1003	53.0262	28.1039	214.298	28.1019	224.571
28.202	0.00259656	28.204	282.048	28.2017	80.7353			28.2026	214.139	28.2002	224.232
28.3025	0.00258487	28.3024	280.15	28.3008	80.1669			28.3004	214.584	28.3019	224.349
28.4011	0.00257351	28.4017	278.254	28.4008	79.7113			28.4002	214.72	28.4006	224.023
28.5002	0.00256287	28.503	276.478	28.502	79.2959			28.5037	215.246	28.5013	224.18
28.602	0.00255029	28.6001	274.522	28.6007	78.6735			28.6028	215.153	28.6025	224.142
28.7017	0.00253273	28.7018	273.475	28.7019	78.3092			28.7019	215.927	28.7006	224.15
28.8024	0.00251797	28.8016	271.121	28.8005	77.7597			28.8005	215.963	28.8015	224.317
28.9011	0.00250379	28.9014	269.1	28.9021	77.4441			28.9013	216.178	28.9	224.584
29.0013	0.00248552	29.0012	267.069	29.0001	77.0137			29.0041	216.266	29.0015	224.374
29.1021	0.00246879	29.1003	265.65	29.1017	76.5295			29.1001	216.621	29.103	224.516
29.2018	0.00245588	29.2037	264.161	29.2019	76.1078			29.2028	216.82	29.2013	224.525
29.3025	0.00244466	29.3031	262.742	29.3014	75.8832			29.3015	217.005	29.3028	224.531
29.4003	0.00243474	29.4006	261.654	29.4018	75.4007			29.4036	217.079	29.4014	224.719
29.5003	0.00242265	29.5026	259.954	29.5014	74.9088			29.5024	217.104	29.5002	224.876
29.601	0.00241634	29.6028	258.418	29.6021	74.5722			29.6009	217.316	29.6022	224.736
29.7021	0.0024041	29.7022	257.493	29.7017	74.2006			29.7043	217.454	29.701	224.905
29.8021	0.00239014	29.8033	256.405	29.8023	73.7634			29.8018	217.134	29.8031	225.385
29.9029	0.00237902	29.9003	255.33	29.9024	73.3939			29.9007	217.396	29.9024	225.028
30.0009	0.0023675	30.0002	254.156	30.0002	73.0751			30.0024	217.888	30.0018	225.543
30.1005	0.00235111	30.1033	253.367	30.102	72.6592			30.1045	218.363	30.101	226.129
30.2019	0.00233527	30.2025	252.437	30.2003	72.2565			30.2004	218.618	30.2003	225.927
30.3005	0.00231714	30.3035	251.691	30.3024	71.9604			30.3022	218.343	30.3029	225.928
30.4034	0.00230012	30.4008	250.725	30.4001	71.662			30.4004	218.904	30.4028	226.053
30.5001	0.00228479	30.5005	249.759	30.5013	71.3859			30.5035	218.485	30.5029	226.125
30.6029	0.00226715	30.6008	248.333	30.601	70.9136			30.602	218.64	30.6019	226.771
30.7022	0.00224778	30.7037	247.796	30.7022	70.6595			30.7013	219.235	30.7018	226.364
30.8028	0.00222906	30.8021	247.028	30.8012	70.2916			30.8046	220.09	30.8019	226.7
30.9008	0.00221013	30.9018	246.376	30.9014	70.1155			30.9033	221.065	30.9027	227.212
31.0003	0.00218894	31.0033	245.669	31.0006	69.6688			31.0007	222.522	31.0002	227.008
31.1004	0.00217246	31.1013	244.754	31.1011	69.2855			31.1025	224.06	31.101	227.662
31.2024	0.00215602	31.2027	243.422	31.2026	68.7912			31.2004	224.766	31.2014	227.714
31.3018	0.00213992	31.3026	242.669	31.3	68.5227			31.3033	225.443	31.3021	227.877
31.4022	0.00212043	31.4015	241.524	31.4011	68.0916			31.4038	226.064	31.4001	227.873
31.503	0.00210755	31.5031	239.894	31.5008	67.7478			31.5011	226.255	31.5003	228.428
31.6	0.00209032	31.6021	238.674	31.6015	67.3238			31.6013	227.024	31.6013	228.236
31.7011	0.00207441	31.7011	236.943	31.7008	66.8932			31.7031	226.438	31.7024	227.925
31.8019	0.00206236	31.8002	235.753	31.8008	66.5201			31.8047	226.257	31.8019	228.735
31.9033	0.00204315	31.9018	234.524	31.9025	66.0835			31.9007	225.804	31.9027	228.61
32.0014	0.00202962	32.0021	233.142	32.0021	65.7675			32.0034	225.4	32.001	228.354
32.1021	0.00201786	32.1033	231.648	32.1001	65.2587			32.1005	224.897	32.1026	228.528
32.2027	0.00199862	32.2003	229.742	32.2021	64.7502			32.2036	224.384	32.2008	228.128
32.3031	0.00198889	32.3035	228.222	32.3026	64.2152			32.3009	224.219	32.3029	228.587
32.4012	0.00197491	32.4007	226.809	32.4008	63.6796			32.4041	224.351	32.4015	228.518
		32.5019	225.139	32.5002	63.0699			32.5018	223.893	32.5029	228.373
		32.6015	223.636	32.601	62.5369			32.6037	223.4	32.6008	228.719
		32.7002	222.656	32.7032	62.1033			32.7047	222.629	32.7024	228.944
		32.8018	221.335	32.8001	61.5276			32.8029	221.146	32.8015	228.973
		32.9022	220.111	32.9018	60.9361			32.9004	220.641	32.9005	228.927
		33.0016	218.196	33.0009	60.4311			33.0017	220.108	33.003	229.135
		33.1041	216.338	33.1012	59.8975			33.1037	219.638	33.1017	229.184
		33.2029	214.231	33.203	59.322			33.2019	220.11	33.2006	229.071
		33.3031	212.457	33.3022	58.8142			33.303	220.122	33.3002	229.577
		33.4022	210.83	33.4031	58.2441			33.402	220.862	33.4028	229.724
		33.5	208.922	33.5007	57.7898			33.5004	221.296	33.5024	229.703
		33.6014	206.858	33.6001	57.3262			33.6018	220.931	33.6019	230.011
		33.7005	205.03	33.701	56.7812			33.7041	220.84	33.7018	230.284
		33.8005	203.708	33.8031	56.3257			33.8042	221.51	33.8016	230.409
		33.9016	202.302	33.9023	55.8927			33.9015	221.227	33.902	230.783
		34.0006	200.951	34.0031	55.437			34.0039	220.194	34.0019	230.422
		34.1036	199.505	34.1019	54.9798			34.1012	219.231	34.1024	230.571
		34.2037	198.163	34.2016	54.6089			34.2024	218.409	34.2025	230.782
		34.3016	195.837	34.3025	54.1642			34.3014	216.915	34.3021	230.822
		34.4035	193.953	34.4012	53.7179			34.402	215.527	34.403	231.208
		34.5039	192.284	34.5012	53.2973			34.5028	214.455	34.5008	231.419
		34.6035	190.558	34.6023	52.8956			34.6041	213.428	34.6023	231.541
		34.7048	188.751	34.7001	52.5759			34.7019	212.389	34.7028	231.712
		34.8047	187.075	34.8033	52.1916			34.804	211.71	34.801	231.375
		34.9015	185.446	34.9023	51.8363			34.9032	211.268	34.9025	231.901
		35.0041	184.035	35.0013	51.5146			35.0044	211.049	35.0003	232.081
		35.1033	182.562	35.1003	51.1219			35.1048	212.219	35.101	231.974
		35.2042	180.859	35.2036	50.7392			35.2042	212.385	35.2019	231.95
		35.3022	179.427	35.3025	50.3379			35.3022	213.359	35.3029	231.553
		35.4044	177.665	35.4015	49.9325			35.4001	214.283	35.4015	231.892
		35.5033	176.945	35.5004	49.4358			35.5008	214.895	35.5	231.921
		35.6038	175.984	35.6036	49.1094			35.6032	215.829	35.6012	231.948
		35.7023	174.64	35.7023	48.7117			35.7042	216.298	35.7022	232.108
		35.804	173.281	35.8004	48.3263			35.8016	216.801	35.8013	232.003
		35.9027	171.985	35.9021	47.9211			35.9039	217.127	35.9023	231.247
		36.0044	170.691	36.0031	47.5479			36.0014	217.132	36.0014	231.415
		36.1023	169.375	36.1033	47.1302			36.1032	216.517	36.1028	231.632
		36.2	168.015	36.2028	46.7928			36.2012	215.806	36.2014	231.898
		36.3001	166.57	36.3014	46.4275			36.3039	214.954	36.3005	231.632
		36.403	165.035	36.4032	46.0085			36.4003	214.397	36.403	231.443
		36.5014	163.495	36.5002	45.6563			36.5041	213.984	36.5023	231.002
		36.6008	161.913	36.6005	45.311			36.6032	213.681	36.6008	230.69
		36.7006	160.306	36.7001	44.9641			36.7015	212.609	36.7033	230.934
		36.8005	158.572	36.8027	44.5602			36.8032	212.051	36.8032	230.941
		36.9036	156.741	36.9007	44.2607			36.9022	211.738	36.9032	230.579
		37.0034	154.821	37.0018	43.8899			37.0047	210.763	37.0002	230.532
		37.101	153.034	37.1023	43.5443			37.1034	210.481	37.1023	230.663
		37.2038	151.228	37.2022	43.1872			37.2038	209.619	37.2029	230.348
		37.3016	149.498	37.3	42.8697			37.3018	208.75	37.3031	230.533
		37.4006	147.513	37.403	42.4993			37.4004	208.211	37.4003	230.329
		37.5025	145.628	37.5016	42.167			37.502	207.168	37.5013	230.375
		37.6029	143.608	37.6003	41.8129			37.6001	205.851	37.601	230.296
		37.7001	141.779	37.7032	41.4844			37.703	204.764	37.702	230.472
		37.8009	139.908	37.8018	41.1324			37.8025	204.161	37.8031	230.376
		37.901	137.913	37.9004	40.8094			37.9019	202.545	37.9008	230.31
		38.0006	136.078	38.0033	40.4758			38.0001	201.955	38.0016	230.677
		38.1003	134.135	38.102	40.1383			38.1028	201.333	38.1024	230.735
		38.2009	132.181	38.2006	39.8591			38.2015	200.332	38.2031	231.227
		38.3018	130.249	38.3034	39.5658			38.3039	199.293	38.3013	230.735
		38.4036	128.295	38.402	39.2486			38.4021	198.548	38.4026	230.591
		38.5009	126.327	38.5005	38.9961			38.5015	198.449	38.5006	230.617
		38.603	124.439	38.6033	38.7201			38.6006	198.269	38.6024	230.65
		38.7011	122.635	38.7019	38.4554			38.7034	198.86	38.7031	230.521
		38.8008	120.706	38.8004	38.2208			38.8035	198.907	38.8015	230.326
		38.9001	118.791	38.9032	37.9622			38.9005	199.335	38.9033	230.751
		39.0042	116.803	39.0016	37.7229			39.0012	199.871	39.0022	230.529
		39.104	114.843	39.1	37.507			39.1031	200.176	39.1011	230.975
		39.2039	112.929	39.2027	37.2767			39.2047	200.65	39.2	230.699
		39.3007	111.053	39.301	37.0609			39.302	200.4	39.3024	230.751
		39.402	109.099	39.4035	36.8467			39.4014	200.885	39.4016	230.742
		39.5004	107.193	39.5018	36.6397			39.5028	200.783	39.5007	230.64
		39.6008	105.256	39.6001	36.4465			39.6008	199.838	39.6	230.449
		39.701	103.357	39.7027	36.2375			39.7021	198.52	39.7019	230.677
		39.8002	101.672	39.8008	36.0457			39.8024	197.425	39.8012	230.487
		39.9009	99.9505	39.9033	35.865			39.9014	195.867	39.9006	230.816
		40.0029	98.0325	40.0014	35.6905			40.0018	194.629	40.0006	230.756
		40.102	96.2374	40.104	35.5078			40.103	193.052	40.1033	230.797
		40.204	94.376	40.2023	35.3333			40.2008	191.478	40.2032	230.702
		40.3018	92.5488	40.3006	35.148			40.3046	190.275	40.3	230.654
		40.4033	90.6929	40.4032	34.9521			40.4029	189.256	40.4004	230.936
		40.5039	88.8417	40.5015	34.761			40.5024	188.164	40.5031	230.899
		40.6024	87.0217	40.604	34.554			40.6037	186.891	40.6028	231.077
		40.7006	85.2267	40.7022	34.34			40.7043	185.777	40.7029	231.354
		40.8008	83.3784	40.8004	34.1165			40.8013	184.696	40.8022	231.377
		40.9014	81.5385	40.9028	33.8586			40.9025	183.588	40.9018	231.544
		41.0033	79.6576	41.001	33.6053			41.0047	183.249	41.0023	231.744
		41.1024	77.8553	41.1034	33.3253			41.1005	182.367	41.1031	231.785
		41.2029	76.0221	41.2015	33.0458			41.2005	181.678	41.2	231.79
		41.3011	74.2245	41.3039	32.744			41.3044	181.32	41.3003	231.979
		41.4046	72.33	41.4021	32.4476			41.4023	180.752	41.4009	231.853
		41.5028	70.5452	41.5001	32.1496			41.501	180.553	41.5022	231.923
		41.6036	68.7209	41.6025	31.837			41.6002	180.09	41.6032	232.237
		41.7001	66.9955	41.7005	31.5424			41.7044	179.768	41.7005	232.355
		41.8015	65.1915	41.8027	31.2393			41.8019	179.642	41.8019	232.114
		41.9029	63.4127	41.9006	30.9556			41.9013	179.314	41.9033	232.239
		42.0034	61.658	42.0027	30.6704			42.0032	178.757	42.0015	232.26
		42.1037	59.9056	42.1004	30.4069			42.1014	178.253	42.1025	232.193
		42.2022	58.205	42.2022	30.1431			42.203	178.205	42.2015	231.85
		42.3008	56.5176	42.3039	29.8905			42.3025	178.401	42.3009	231.578
		42.4033	54.7842	42.4015	29.6599			42.4008	178.568	42.4034	232.127
		42.5016	53.138	42.5027	29.4332			42.5044	178.61	42.5017	231.602
		42.6	51.5125	42.6003	29.2259			42.6031	178.512	42.6014	231.785
		42.7021	49.8478	42.7021	29.0209			42.7007	178.693	42.7012	232.063
		42.8009	48.259	42.8041	28.826			42.8041	178.722	42.8003	231.859
		42.9039	46.6336	42.9017	28.6479			42.9037	178.824	42.9028	231.923
		43.0016	45.1225	43.0037	28.4712			43.0023	178.717	43.0016	232.17
		43.1006	43.6234	43.1014	28.31			43.103	178.604	43.1005	232.045
		43.2041	42.0949	43.2034	28.1498			43.2045	179.594	43.2014	232.304
		43.3029	40.6758	43.3012	28.0038			43.3033	179.685	43.301	232.549
		43.4016	39.3059	43.4033	27.8596			43.4044	180.411	43.4004	232.558
		43.5003	37.9941	43.5011	27.7298			43.503	180.799	43.5033	232.612
		43.6034	36.6971	43.6033	27.604			43.6033	181.497	43.6004	232.94
		43.7019	35.5474	43.7012	27.4943			43.7041	181.418	43.7007	233.277
		43.8004	34.5257	43.8033	27.3946			43.801	181.541	43.8014	233.057
		43.9034	33.6824	43.9012	27.3185			43.9025	181.672	43.9023	232.752
		44.0018	33.2077	44.0034	27.2762			44.0037	181.398	44.0027	232.667
								44.1034	181.067	44.103	233.046
								44.2043	180.282	44.2032	232.811
								44.3012	180.117	44.3003	232.625
								44.4027	179.983	44.4013	232.862
								44.5019	180.225	44.5018	232.582
								44.6021	180.683	44.6029	232.935
								44.7013	180.731	44.7035	233.019
								44.8029	180.847	44.8004	232.867
								44.9018	193.996	44.9017	232.8
								45.003	189.316	45.0003	233.074
								45.103	185.837	45.1024	233.352
								45.2028	180.487	45.2005	233.194
								45.3027	175.346	45.3024	233.659
								45.4028	170.647	45.4006	233.685
								45.5027	166.517	45.5031	233.748
								45.6027	162.529	45.6026	233.991
								45.7027	158.438	45.7017	233.738
								45.8026	154.821	45.8015	233.848
								45.9026	151.327	45.9011	233.941
								46.0026	147.885	46.0009	234.236
								46.1025	145.168	46.1032	234.389
								46.2025	142.197	46.2014	234.695
								46.3024	139.619	46.3034	235.108
								46.4024	137.175	46.4015	235.375
								46.5023	135.433	46.5033	235.56
								46.6023	133.304	46.6031	235.625
								46.7023	131.561	46.7032	235.51
								46.8022	129.939	46.8032	236.168
								46.9022	128.525	46.9001	236.105
								47.0022	127.178	47.0008	236.593
								47.1022	126.009	47.1007	236.532
								47.2022	125.035	47.2008	236.308
								47.3022	124.257	47.3016	236.459
								47.4021	123.698	47.4026	236.478
								47.5021	123.364	47.5002	236.127
								47.6021	122.79	47.601	235.761
								47.702	122.612	47.7022	235.972
								47.802	122.395	47.8031	235.445
								47.9021	122.325	47.9005	234.617
								48.002	122.104	48.0019	234.424
								48.102	122.153	48.1023	234.128
								48.202	122.204	48.2031	234.025
								48.302	122.218	48.3004	234.224
								48.4019	122.439	48.4026	233.878
								48.5019	122.426	48.501	233.724
								48.6019	122.815	48.6004	233.056
								48.7019	123.218	48.7032	233.276
								48.8019	123.649	48.8007	232.948
								48.9019	124	48.9029	232.828
								49.0019	124.665	49.0007	232.632
								49.1018	125.107	49.1027	232.594
								49.2018	125.795	49.2007	232.97
								49.3018	126.047	49.3032	232.692
								49.4017	126.67	49.403	232.831
								49.5017	127.046	49.5015	232.605
								49.6017	127.453	49.6008	232.457
								49.7017	127.576	49.7003	233.17
								49.8017	127.73	49.8037	232.894
								49.9016	127.918	49.9029	232.698
								50.0016	127.657	50.0029	233.071
								50.1016	127.542	50.1037	233.095
								50.2016	127.149	50.2008	232.828
								50.3016	126.66	50.3005	233.281
								50.4015	126.32	50.4004	232.8
								50.5016	125.671	50.5003	233.139
								50.6015	125.142	50.6002	232.829
								50.7015	124.489	50.7015	233.206
								50.8015	124.055	50.8014	232.952
								50.9015	123.467	50.9023	233.508
								51.0014	122.91	51.0034	233.397
								51.1014	122.306	51.101	233.327
								51.2014	121.982	51.2029	233.819
								51.3014	121.422	51.3005	233.816
								51.4013	120.922	51.4023	234.672
								51.5013	120.449	51.5033	234.803
								51.6012	119.916	51.6012	235.019
								51.7012	119.448	51.7039	235.639
								51.8012	118.978	51.8026	235.362
								51.9012	118.44	51.9013	235.9
								52.0012	118.232	52.0003	236.036
								52.1012	117.468	52.1028	235.834
								52.2011	117.141	52.2023	236.084
								52.3011	116.579	52.3017	236.081
								52.4011	116.126	52.4037	236.336
								52.501	115.841	52.5019	236.234
								52.601	115.243	52.6002	235.842
								52.701	114.976	52.7034	236.168
								52.801	114.514	52.8024	236.489
								52.901	114.279	52.9018	236.072
								53.0009	113.844	53.0023	236.256
								53.1009	113.485	53.102	235.997
								53.2008	113.2	53.2016	236.316
								53.3008	112.995	53.3015	236.422
								53.4008	112.672	53.4007	237.139
								53.5008	112.483	53.5035	237.229
								53.6007	112.135	53.6023	237.003
								53.7007	111.8	53.7015	236.846
								53.8007	111.69	53.8011	236.844
								53.9006	111.432	53.9011	237.033
								54.0006	111.229	54.0019	236.608
								54.1006	110.957	54.1024	237.102
								54.2006	110.884	54.2033	237.342
								54.3005	110.57	54.3037	237.419
								54.4005	110.375	54.4038	237.819
								54.5005	110.255	54.5005	237.848
								54.6005	110.054	54.6015	238.223
								54.7005	109.83	54.7026	238.569
								54.8004	109.685	54.8	238.981
								54.9004	109.573	54.902	238.7
								55.0004	109.332	55.0038	238.883
								55.1004	109.25	55.1014	239.799
								55.2003	109.086	55.2037	239.828
								55.3003	108.981	55.302	239.573
								55.4002	108.881	55.4039	239.168
								55.5002	108.73	55.5017	238.944
								55.6002	108.742	55.6001	238.864
								55.7002	108.443	55.7028	239.139
								55.8002	108.33	55.8017	238.512
								55.9001	108.258	55.9037	238.075
								56.0001	108.188	56.0008	237.545
								56.1001	108.037	56.1022	236.92
								56.2001	108.078	56.2003	236.527
								56.3	107.986	56.3032	235.842
								56.4	108.013	56.4017	234.778
								56.5	107.941	56.5038	233.963
								56.6	107.876	56.6014	233.496
								56.7037	107.759	56.7039	232.452
								56.8037	107.797	56.8024	231.879
								56.9037	107.78	56.9009	231.598
								57.0036	107.753	57.0001	230.848
								57.1036	107.763	57.1028	230.717
								57.2035	107.76	57.201	230.791
								57.3035	107.702	57.3034	229.874
								57.4035	107.689	57.4019	229.654
								57.5035	107.767	57.5013	229.403
								57.6035	107.71	57.6004	229.039
								57.7035	107.585	57.7034	228.535
								57.8034	107.453	57.8022	228.393
								57.9034	107.387	57.9017	228.024
								58.0034	107.539	58.0008	227.77
								58.1033	107.276	58.1002	227.515
								58.2033	107.357	58.2005	227.171
								58.3033	107.177	58.3041	227.024
								58.4033	107.341	58.4008	227.309
								58.5033	107.022	58.5012	226.871
								58.6033	107.024	58.601	227.085
								58.7032	106.904	58.7016	226.746
								58.8031	106.934	58.8019	226.4
								58.9031	106.794	58.9028	226.945
								59.0031	106.749	59.0031	226.955
								59.1031	106.57	59.1031	227.372
								59.203	106.665	59.204	226.771
								59.303	106.38	59.304	226.964
								59.403	106.507	59.4006	227.009
								59.503	106.257	59.5009	226.07
								59.603	106.165	59.6011	226.365
								59.7029	105.996	59.7016	226.699
								59.8029	105.982	59.8031	226.08
								59.9029	105.822	59.9039	226.325
								60.0029	105.617	60.0013	226.273
								60.1029	105.461	60.103	225.951
								60.2028	105.349	60.2012	226.019
								60.3028	105.237	60.3033	226.161
								60.4028	105.006	60.401	226.077
								60.5028	104.932	60.5029	226.089
								60.6027	104.638	60.6012	225.814
								60.7027	104.448	60.7034	226.19
								60.8027	104.405	60.8022	226.655
								60.9026	104.285	60.9013	226.46
								61.0026	104.33	61.0003	226.517
								61.1026	104.298	61.1002	226.833
								61.2026	104.378	61.2043	226.822
								61.3025	104.41	61.3038	227.568
								61.4025	104.562	61.4003	227.892
								61.5025	104.729	61.5041	228.267
								61.6024	104.835	61.6044	228.828
								61.7024	105.059	61.7005	229.141
								61.8024	105.313	61.8006	229.442
								61.9023	105.568	61.901	229.179
								62.0023	105.687	62.0013	230.325
								62.1023	105.929	62.1011	230.484
								62.2022	106.131	62.2025	231.169
								62.3022	106.316	62.3023	231.376
								62.4022	106.687	62.4021	232.226
								62.5021	106.874	62.5022	232.127
								62.6021	107.349	62.6036	232.699
								62.7021	107.575	62.7009	232.456
								62.802	107.902	62.8019	232.766
								62.902	108.118	62.9022	233.456
								63.002	108.219	63.0025	233.333
								63.1019	108.07	63.1033	233.408
								63.2019	107.901	63.2043	233.255
								63.3019	107.592	63.301	233.113
								63.4019	107.242	63.4027	233.163
								63.5018	106.709	63.5002	232.961
								63.6018	106.2	63.6018	232.561
								63.7018	105.533	63.7003	232.556
								63.8018	104.91	63.8033	232.161
								63.9017	104.252	63.9014	232.217
								64.0017	103.863	64.0044	232.531
								64.1016	103.241	64.1022	231.818
								64.2016	102.923	64.2012	231.385
								64.3016	102.397	64.3006	231.375
								64.4015	101.958	64.404	230.933
								64.5015	101.807	64.5033	230.87
								64.6014	101.475	64.603	230.744
								64.7013	101.21	64.7027	230.268
								64.8013	101.207	64.8025	230.787
								64.9012	100.97	64.9021	230.721
								65.0012	100.771	65.0014	230.634
								65.1012	100.721	65.102	230.466
								65.2012	100.722	65.2024	230.653
								65.3011	100.778	65.3024	230.165
								65.4011	100.751	65.4024	230.316
								65.5011	100.688	65.5029	230.186
								65.6011	100.822	65.6032	230.095
								65.701	100.737	65.7005	229.767
								65.8009	100.786	65.8021	230.065
								65.9009	100.79	65.9034	229.941
								66.0009	100.898	66.0044	229.957
								66.1008	100.848	66.101	229.875
								66.2008	100.808	66.2021	230.087
								66.3008	100.71	66.3038	229.987
								66.4007	100.682	66.4008	230.397
								66.5007	100.671	66.5024	230.134
								66.6006	100.559	66.6042	230.974
								66.7006	100.475	66.7011	231.23
								66.8005	100.542	66.8026	231.196
								66.9005	100.296	66.9001	231.236
								67.0005	100.39	67.0029	231.771
								67.1005	100.271	67.1009	231.854
								67.2004	100.313	67.2038	232.469
								67.3004	100.297	67.3016	232.514
								67.4003	100.415	67.4042	232.82
								67.5003	100.427	67.5024	233.285
								67.6003	100.491	67.6003	232.95
								67.7003	100.53	67.7033	233.627
								67.8002	100.651	67.802	233.583
								67.9001	100.623	67.9005	233.677
								68.0001	100.737	68.004	233.448
								68.1001	100.719	68.1024	233.698
								68.2001	100.784	68.2011	233.597
								68.3001	100.732	68.3045	233.787
								68.4001	100.827	68.4031	233.832
								68.5001	100.711	68.5019	233.668
								68.6	100.686	68.6007	233.991
								68.7037	100.669	68.7039	233.583
								68.8036	100.282	68.8026	233.461
								68.9036	100.238	68.9012	233.515
								69.0036	99.9236	69.0046	233.241
								69.1036	99.7663	69.1033	233.294
								69.2036	99.4398	69.2019	233.009
								69.3036	99.148	69.3006	232.818
								69.4035	98.8676	69.4038	233.098
								69.5035	98.5814	69.5023	233.388
								69.6034	98.3459	69.6009	232.847
								69.7034	98.1483	69.7042	233.147
								69.8034	97.9283	69.8027	233.789
								69.9033	97.6984	69.9006	233.547
								70.0033	97.3568	70.0038	233.986
								70.1032	97.2117	70.1023	234.039
								70.2031	96.9869	70.2007	233.857
								70.3031	96.7509	70.3038	233.619
								70.403	96.5844	70.4021	234.137
								70.503	96.3659	70.5005	234.057
								70.6029	96.1597	70.6036	234.223
								70.7029	96.0972	70.7019	234.556
								70.8028	95.8542	70.8002	233.967
								70.9027	95.685	70.9032	234.395
								71.0026	95.4848	71.0015	234.354
								71.1026	95.3248	71.1044	234.58
								71.2026	95.0945	71.2025	233.793
								71.3025	94.9226	71.3007	234.253
								71.4024	94.7395	71.4035	234.206
								71.5024	94.6837	71.5017	233.625
								71.6023	94.4074	71.6045	233.309
								71.7022	94.2364	71.7026	233.44
								71.8022	94.0927	71.8006	232.815
								71.9022	93.8954	71.9033	232.685
								72.0021	93.7531	72.0013	233.3
								72.1021	93.6808	72.104	233.145
								72.202	93.5285	72.2019	232.898
								72.302	93.4059	72.3045	233.01
								72.402	93.2666	72.4024	233.266
								72.5019	93.1893	72.5003	232.745
								72.6018	93.0904	72.6028	232.871
								72.7018	93.0255	72.7006	232.811
								72.8018	93.0041	72.8031	232.776
								72.9018	92.9911	72.9009	232.868
								73.0017	93.0464	73.0033	232.724
								73.1017	93.0214	73.101	232.916
								73.2016	93.0824	73.2034	232.343
								73.3016	93.1708	73.3011	232.367
								73.4015	93.2689	73.4034	232.728
								73.5015	93.4099	73.501	232.814
								73.6014	93.4545	73.6032	232.852
								73.7014	93.5427	73.7008	232.731
								73.8014	93.6832	73.803	233.025
								73.9013	93.8148	73.9005	233.115
								74.0013	93.8698	74.0026	233.126
								74.1012	94.0357	74.1001	233.624
								74.2012	94.1454	74.2022	233.485
								74.3012	94.2571	74.3043	233.676
								74.4011	94.3191	74.4017	233.918
								74.5011	94.4529	74.5037	233.664
								74.6011	94.6223	74.601	233.517
								74.701	94.702	74.703	234.158
								74.801	94.8345	74.8003	234.049
								74.9008	94.964	74.9022	234.282
								75.0008	94.9352	75.0041	234.368
								75.1008	95.1248	75.1013	234.684
								75.2007	95.0957	75.2032	235.132
								75.3007	95.184	75.3003	235.217
								75.4007	95.1835	75.4021	235.577
								75.5006	95.1001	75.5038	235.836
								75.6006	95.1278	75.6009	235.858
								75.7005	95.1284	75.7026	235.637
								75.8005	95.0305	75.8042	236.387
								75.9004	94.9727	75.9013	236.833
								76.0003	94.8603	76.0029	237.287
								76.1003	94.8074	76.1045	237.798
								76.2002	94.7011	76.2014	237.773
								76.3001	94.6272	76.303	238.56
								76.4001	94.4928	76.4045	239.028
								76.5	94.3864	76.5014	239.02
								76.6037	94.2477	76.6028	240.111
								76.7036	94.1179	76.7043	240.453
								76.8036	94.037	76.8011	240.858
								76.9036	93.8964	76.9024	241.005
								77.0036	93.7669	77.0038	241.602
								77.1035	93.6126	77.1005	241.954
								77.2035	93.4556	77.2018	242.484
								77.3034	93.2037	77.3031	242.487
								77.4034	93.0976	77.4043	242.82
								77.5033	92.8495	77.5009	242.572
								77.6032	92.7132	77.6021	243.154
								77.7032	92.4704	77.7032	242.789
								77.8031	92.3827	77.8043	242.253
								77.903	92.1605	77.9008	242.076
								78.003	91.9438	78.0019	241.945
								78.1029	91.6812	78.1029	241.318
								78.2029	91.5487	78.2039	241.035
								78.3028	91.3724	78.3004	240.47
								78.4027	91.143	78.4013	239.551
								78.5027	90.97	78.5023	239.281
								78.6027	90.7459	78.6032	238.951
								78.7027	90.4677	78.7041	238.286
								78.8027	90.2411	78.8004	237.854
								78.9027	89.9922	78.9012	237.533
								79.0026	89.8201	79.002	237.502
								79.1026	89.5842	79.1028	236.669
								79.2025	89.3457	79.2036	236.535
								79.3025	89.071	79.3043	235.93
								79.4024	88.8739	79.4005	235.369
								79.5024	88.5698	79.5011	234.878
								79.6024	88.3676	79.6018	234.777
								79.7023	88.0686	79.7024	234.598
								79.8023	87.9233	79.803	234.578
								79.9023	87.6088	79.9036	234.444
								80.0022	87.3141	80.0042	234.206
								80.1022	87.0872	80.1002	234.541
								80.2021	86.8319	80.2007	234.705
								80.302	86.563	80.3012	234.486
								80.402	86.3186	80.4016	233.992
								80.502	86.0937	80.5021	234.232
								80.6019	85.8605	80.6025	233.995
								80.7019	85.63	80.7028	233.867
								80.8019	85.3717	80.8032	233.989
								80.9019	85.1392	80.9035	234.115
								81.0019	84.947	81.0038	234.011
								81.1019	84.7135	81.104	234.306
								81.2018	84.5382	81.2043	234.601
								81.3018	84.2975	81.3045	234.662
								81.4017	84.1118	81.4001	234.778
								81.5017	83.8977	81.5003	235.275
								81.6017	83.7424	81.6005	235.255
								81.7018	83.4654	81.7006	235.566
								81.8017	83.3378	81.8007	235.741
								81.9017	83.0972	81.9007	236.127
								82.0017	82.9243	82.0007	236.371
								82.1016	82.6402	82.1007	236.45
								82.2016	82.4539	82.2007	236.387
								82.3016	82.1972	82.3006	236.221
								82.4017	81.8951	82.4005	236.124
								82.5017	81.6918	82.5004	235.79
								82.6016	81.3926	82.6002	235.816
								82.7014	81.0734	82.7	235.303
								82.8014	80.8259	82.8044	234.769
								82.9013	80.4315	82.9041	234.525
								83.0012	80.1264	83.0039	234.052
								83.1011	79.7817	83.1036	233.388
								83.2012	79.4975	83.2033	233.26
								83.3012	79.135	83.303	232.936
								83.4012	78.8006	83.4026	232.059
								83.5014	78.4359	83.5023	231.5
								83.6013	78.1447	83.6019	230.571
								83.7012	77.7466	83.7014	230.104
								83.8011	77.3614	83.801	229.231
								83.901	76.9827	83.9005	228.79
								84.001	76.6686	84.0045	228.565
								84.101	76.2999	84.1039	228.274
								84.201	75.9933	84.2033	228.34
								84.301	75.6704	84.3027	228.653
								84.4009	75.3087	84.4021	229.152
								84.5007	74.9793	84.5015	229.886
								84.6005	74.7144	84.6008	229.79
								84.7004	74.3927	84.7001	230.101
								84.8004	74.0789	84.8036	230.727
								84.9004	73.7802	84.9029	230.88
								85.0004	73.4593	85.0021	230.648
								85.1006	73.1967	85.1014	231.136
								85.2007	72.9167	85.2006	230.611
								85.3007	72.6452	85.3042	230.538
								85.4006	72.367	85.4034	229.928
								85.5004	72.1653	85.5025	229.861
								85.6003	71.8953	85.6015	228.566
								85.7002	71.6426	85.7005	228.153
								85.8002	71.3765	85.804	227.61
								85.9001	71.1492	85.903	226.469
								86.0001	70.89	86.0019	225.717
								86.1	70.6541	86.1009	225.23
								86.2037	70.3642	86.2043	224.176
								86.3	70.1943	86.3031	224.026
								86.4037	69.9157	86.4019	223.159
								86.5036	69.6483	86.5008	222.296
								86.6036	69.3832	86.604	221.933
								86.7036	69.1554	86.7027	221.138
								86.8036	68.9451	86.8015	220.564
								86.9036	68.69	86.9001	220.308
								87.0035	68.4779	87.0033	219.828
								87.1035	68.2753	87.1019	219.257
								87.2036	68.0307	87.2006	218.721
								87.3037	67.8619	87.3036	218.666
								87.4036	67.6726	87.4022	218.512
								87.5035	67.4888	87.5008	218.388
								87.6034	67.294	87.6038	218.071
								87.7034	67.098	87.7023	217.878
								87.8034	66.9187	87.8008	218.102
								87.9035	66.7608	87.9038	217.969
								88.0036	66.5752	88.0022	217.81
								88.1036	66.3943	88.1006	217.28
								88.2037	66.2408	88.2035	217.005
								88.3036	66.0172	88.3019	216.85
								88.4036	65.8565	88.4002	216.885
								88.5035	65.6787	88.503	216.604
								88.6034	65.5124	88.6013	216.488
								88.7034	65.2999	88.704	216.698
								88.8032	65.1097	88.8023	216.306
								88.9031	64.9242	88.9005	216.565
								89.0032	64.7215	89.0032	216.707
								89.1031	64.5302	89.1014	217.357
								89.2031	64.305	89.204	217.698
								89.3031	64.1593	89.3022	217.537
								89.4031	63.9832	89.4003	217.858
								89.5031	63.907	89.5028	218.851
								89.6031	63.7837	89.6009	219.522
								89.7031	63.6602	89.7034	220.339
								89.8031	63.5415	89.8014	221.047
								89.9031	63.4115	89.9039	221.525
								90.003	63.2864	90.0019	222.227
								90.103	63.1267	90.1043	223.06
								90.2029	62.9919	90.2022	223.669
								90.303	62.8741	90.3001	224.319
								90.403	62.7473	90.4025	224.64
								90.503	62.6324	90.5003	225.197
								90.6031	62.4656	90.6026	225.382
								90.7031	62.3309	90.7004	225.605
								90.8031	62.226	90.8027	225.308
								90.9031	62.0731	90.9004	225.373
								91.0031	61.9383	91.0026	224.712
								91.1032	61.8065	91.1003	224.843
								91.2031	61.7006	91.2025	224.394
								91.3032	61.5327	91.3001	223.65
								91.4032	61.4077	91.4022	222.998
								91.5034	61.2034	91.5043	222.117
								91.6035	61.0742	91.6019	221.366
								91.7036	60.9577	91.7039	220.267
								91.8036	60.7998	91.8014	219.207
								91.9037	60.6646	91.9034	218.144
								92.0037	60.5437	92.0009	216.824
								92.1	60.4513	92.1028	216.185
								92.2	60.3478	92.2002	214.888
								92.3	60.2736	92.302	213.796
								92.4036	60.1409	92.4039	212.863
								92.5036	60.0098	92.5012	212.256
								92.6036	59.9263	92.603	211.544
								92.7036	59.8029	92.7003	210.504
								92.8037	59.708	92.8021	210.013
								92.9037	59.5701	92.9038	209.766
								93	59.4872	93.001	209.982
								93.1037	59.3626	93.1026	209.626
								93.2037	59.2428	93.2043	209.673
								93.3037	59.1353	93.3014	209.9
								93.4	59.0196	93.403	210.209
								93.5001	58.8957	93.5002	210.105
								93.6002	58.7958	93.6017	210.299
								93.7002	58.6678	93.7033	210.636
								93.8003	58.5599	93.8003	210.855
								93.9003	58.4116	93.9018	210.988
								94.0003	58.2801	94.0032	211.136
								94.1002	58.1683	94.1003	211.39
								94.2003	58.0466	94.2016	211.431
								94.3002	57.917	94.303	211.568
								94.4001	57.8089	94.4043	211.941
								94.5037	57.6667	94.5012	212.165
								94.6035	57.5443	94.6025	212.058
								94.7035	57.4337	94.7038	212.169
								94.8034	57.285	94.8006	212.432
								94.9034	57.1925	94.9019	212.349
								95.0034	57.067	95.003	212.314
								95.1034	56.9248	95.1042	212.45
								95.2034	56.804	95.2009	212.756
								95.3033	56.6875	95.3021	212.456
								95.4034	56.5545	95.4031	212.711
								95.5035	56.4396	95.5042	212.765
								95.6035	56.3278	95.6008	212.842
								95.7036	56.2124	95.7018	212.896
								95.8035	56.0851	95.8027	212.62
								95.9036	55.9506	95.9037	212.852
								96.0037	55.8446	96.0002	213.022
								96.1001	55.7285	96.1011	212.987
								96.2002	55.6151	96.202	212.969
								96.3003	55.4765	96.3029	212.898
								96.4005	55.3661	96.4037	212.919
								96.5007	55.2344	96.5001	212.886
								96.6008	55.1137	96.6009	212.818
								96.7008	55.0113	96.7017	212.87
								96.8009	54.9033	96.8025	213.06
								96.901	54.7603	96.9032	213.536
								97.0011	54.6358	97.0039	213.651
								97.1012	54.4983	97.1001	213.839
								97.201	54.3831	97.2007	213.751
								97.301	54.2737	97.3014	213.996
								97.401	54.1649	97.402	214.322
								97.501	54.0242	97.5026	214.372
								97.601	53.8947	97.6032	214.63
								97.7012	53.7766	97.7037	214.95
								97.8012	53.6554	97.8043	215.193
								97.9012	53.5383	97.9004	215.256
								98.0011	53.4367	98.0009	215.879
								98.1011	53.3054	98.1013	216.406
								98.2012	53.1903	98.2017	216.559
								98.3012	53.0812	98.3021	216.891
								98.4012	52.9802	98.4025	217.373
								98.5012	52.8518	98.5028	217.751
								98.6013	52.7146	98.6032	218.136
								98.7012	52.6562	98.7035	218.487
								98.8013	52.5646	98.8038	218.773
								98.9013	52.4736	98.9041	219.179
								99.0013	52.3857	99.0043	219.14
								99.1013	52.2796	99.1002	219.553
								99.2013	52.1545	99.2004	219.615
								99.3012	52.0474	99.3006	219.796
								99.4012	51.9628	99.4008	220.084
								99.5011	51.8332	99.501	220.121
								99.6011	51.7863	99.6011	220.665
								99.7012	51.6747	99.7012	220.628
								99.8012	51.5703	99.8013	221.001
								99.9014	51.436	99.9013	220.841
								100.001	51.3259	100.001	221.181
								100.101	51.2095	100.101	221.346
								100.202	51.1083	100.201	221.33
								100.302	51.0186	100.301	221.738
								100.402	50.9472	100.401	221.898
								100.502	50.8938	100.501	222.112
								100.602	50.8	100.601	222.541
								100.701	50.7004	100.701	222.745
								100.801	50.6209	100.8	222.868
								100.901	50.5299	100.9	222.728
								101.001	50.4287	101.004	223.083
								101.101	50.3419	101.104	223.598
								101.201	50.2415	101.204	223.614
								101.301	50.136	101.303	223.617
								101.401	50.0264	101.403	223.691
								101.501	49.9265	101.503	223.75
								101.601	49.8389	101.602	224.005
								101.701	49.7309	101.702	224.127
								101.801	49.6357	101.801	224.121
								101.901	49.5103	101.901	224.328
								102.001	49.397	102	224.121
								102.101	49.2829	102.104	224.004
								102.201	49.167	102.204	223.956
								102.301	49.0553	102.303	223.552
								102.401	48.9527	102.403	223.5
								102.501	48.8587	102.502	222.97
								102.601	48.7896	102.601	222.502
								102.701	48.6831	102.701	221.86
								102.801	48.5938	102.8	220.954
								102.901	48.4868	102.904	219.944
								103.001	48.3924	103.003	218.843
								103.101	48.2624	103.102	218.07
								103.201	48.1442	103.202	216.727
								103.301	48.0291	103.301	215.787
								103.401	47.9121	103.4	214.942
								103.501	47.8006	103.504	214.09
								103.601	47.6856	103.603	213.498
								103.701	47.5721	103.702	212.792
								103.801	47.4647	103.801	212.465
								103.901	47.3433	103.9	211.959
								104.001	47.2366	104.002	211.8
								104.101	47.1323	104.101	211.808
								104.201	47.026	104.204	212.05
								104.301	46.9237	104.303	211.917
								104.401	46.8253	104.402	211.986
								104.501	46.7272	104.501	211.989
								104.601	46.6279	104.604	211.919
								104.701	46.5227	104.703	211.934
								104.801	46.4201	104.802	211.722
								104.901	46.3201	104.901	211.469
								105.001	46.2209	105.004	211.162
								105.101	46.1217	105.103	210.864
								105.201	45.9682	105.202	210.687
								105.301	45.8501	105.301	209.908
								105.401	45.7358	105.404	209.264
								105.501	45.6303	105.502	208.471
								105.601	45.5227	105.601	207.383
								105.701	45.4176	105.704	206.145
								105.801	45.3028	105.803	205.237
								105.901	45.1946	105.901	203.988
								106.001	45.083	106.004	202.864
								106.101	44.9796	106.103	201.828
								106.201	44.8459	106.201	200.576
								106.301	44.7288	106.3	199.308
								106.401	44.6108	106.403	197.989
								106.501	44.5099	106.501	196.816
								106.601	44.3422	106.604	195.496
								106.701	44.2402	106.703	194.484
								106.801	44.1358	106.801	193.349
								106.901	44.0085	106.904	192.312
								107.001	43.8991	107.002	191.101
								107.102	43.7965	107.101	190.222
								107.202	43.6929	107.204	189.273
								107.301	43.5913	107.302	188.5
								107.401	43.4811	107.4	187.726
								107.501	43.3839	107.503	186.97
								107.601	43.2979	107.601	186.33
								107.701	43.1943	107.704	185.641
								107.801	43.0635	107.802	185.217
								107.901	42.9621	107.9	184.725
								108.001	42.8568	108.003	184.071
								108.101	42.7596	108.101	183.293
								108.201	42.6517	108.204	182.846
								108.3	42.5695	108.302	182.326
								108.4	42.4594	108.404	181.787
								108.5	42.36	108.502	181.17
								108.6	42.259	108.6	180.862
								108.7	42.1582	108.703	180.289
								108.8	42.0592	108.801	179.776
								108.9	41.964	108.903	179.318
								109	41.8788	109.001	178.964
								109.104	41.7525	109.103	178.335
								109.204	41.6451	109.201	177.859
								109.301	41.5931	109.304	177.379
								109.402	41.5066	109.401	177.027
								109.502	41.4199	109.504	176.549
								109.602	41.2454	109.601	176.132
								109.702	41.1796	109.704	175.835
								109.803	41.1223	109.801	175.49
								109.903	41.0548	109.904	175.273
								110.003	40.9947	110.001	174.81
								110.103	40.9155	110.103	174.537
								110.203	40.8268	110.201	174.27
								110.303	40.7352	110.303	174.048
								110.403	40.6439	110.401	173.594
								110.502	40.5521	110.503	173.312
								110.602	40.4644	110.6	173.168
								110.701	40.3812	110.702	172.873
								110.802	40.3107	110.804	172.547
								110.902	40.2347	110.902	172.345
								111.003	40.1521	111.004	172.045
								111.101	40.0013	111.101	171.777
								111.203	39.8549	111.203	171.522
								111.302	39.7493	111.301	171.417
								111.403	39.6466	111.402	171.201
								111.501	39.5413	111.504	170.895
								111.602	39.4834	111.602	170.846
								111.703	39.1526	111.703	170.517
								111.802	39.0564	111.801	170.384
								111.904	39.0191	111.902	170.146
								112.001	38.9328	112.004	169.979
								112.102	38.9074	112.101	169.828
								112.204	38.7816	112.203	169.567
								112.304	38.7116	112.3	169.522
								112.403	38.6524	112.402	169.346
								112.504	38.5354	112.503	169.122
								112.601	38.488	112.6	169.027
								112.703	38.4096	112.702	168.778
								112.804	38.3403	112.803	168.67
								112.902	38.2397	112.901	168.453
								113.001	38.1357	113.002	168.288
								113.103	38.0703	113.103	168.1
								113.204	37.9592	113.2	168.024
								113.301	37.9652	113.302	167.842
								113.402	37.891	113.403	167.8
								113.504	37.9681	113.5	167.554
								113.6	38.0427	113.602	167.452
								113.701	38.2086	113.703	167.296
								113.801	38.38	113.804	167.284
								113.902	38.5525	113.901	167.17
								114.004	38.7206	114.002	167.032
								114.103	38.8587	114.103	166.885
								114.203	38.9906	114.2	166.712
								114.301	39.1212	114.302	166.64
								114.403	39.2356	114.404	166.385
								114.504	39.156	114.503	166.046
								114.601	39.1281	114.603	165.982
								114.7	39.116	114.7	165.889
								114.801	39.1014	114.801	165.788
								114.902	39.0843	114.902	165.64
								115.004	39.061	115.003	165.549
								115.102	39.007	115.1	165.391
								115.202	39.005	115.201	165.357
								115.304	38.9884	115.302	165.353
								115.401	38.9668	115.403	165.297
								115.502	39.0232	115.504	165.062
								115.601	39.0023	115.6	164.863
								115.702	38.993	115.701	164.767
								115.801	38.978	115.802	164.734
								115.9	38.9899	115.903	164.697
								116.001	39.0288	116.003	164.474
								116.104	38.759	116.104	164.183
								116.204	38.7758	116.201	164.11
								116.304	38.8349	116.301	163.964
								116.402	38.9179	116.402	163.959
								116.5	39.043	116.503	163.838
								116.601	39.2	116.603	163.67
								116.702	39.3827	116.704	163.662
								116.803	39.4532	116.8	163.415
								116.903	39.6574	116.901	163.329
								117.002	39.8171	117.001	163.345
								117.101	40.0169	117.102	163.134
								117.204	39.7689	117.202	163.192
								117.301	39.8559	117.303	163.009
								117.403	40.0432	117.403	163.018
								117.504	40.2506	117.504	162.767
								117.603	40.4471	117.604	162.727
								117.704	40.6436	117.7	162.657
								117.801	40.81	117.801	162.533
								117.903	40.9956	117.901	162.424
								118	41.1605	118.001	162.469
								118.104	41.4601	118.102	162.371
								118.2	41.7007	118.202	162.219
								118.301	41.9351	118.302	162.022
								118.401	42.1737	118.402	162.12
								118.504	42.1526	118.503	162.006
								118.602	42.2263	118.603	162.011
								118.704	42.4178	118.703	161.9
								118.804	42.6551	118.803	161.688
								118.903	42.857	118.903	161.621
								119.001	43.0215	119.003	161.534
								119.102	43.1792	119.103	161.439
								119.201	43.2632	119.204	161.437
								119.303	43.3175	119.304	161.356
								119.403	43.2839	119.404	161.226
								119.503	43.2296	119.504	161.007
								119.601	43.225	119.604	160.977
								119.702	43.293	119.704	160.8
								119.802	43.3981	119.804	160.632
								119.9	43.5373	119.904	160.411
								120.001	43.719	120.004	160.19
								120.101	43.8496	120.103	159.941
								120.204	44.0237	120.203	159.668
								120.301	44.2175	120.303	159.373
								120.403	44.4059	120.403	159.133
								120.503	44.5434	120.503	158.786
								120.603	44.7444	120.603	158.443
								120.701	44.7479	120.703	158.05
								120.8	44.9738	120.802	157.774
								120.901	45.2023	120.902	157.354
								121.003	45.4511	121.002	157.009
								121.102	45.7175	121.102	156.651
								121.204	45.9632	121.201	156.384
								121.302	46.2497	121.301	155.957
								121.402	46.4912	121.401	155.568
								121.504	46.741	121.5	155.359
								121.601	46.9527	121.6	155.013
								121.703	47.1965	121.704	154.71
								121.8	47.4587	121.803	154.316
								121.9	47.7838	121.903	154.059
								122.002	48.1039	122.003	153.717
								122.103	48.3682	122.102	153.468
								122.204	48.7538	122.202	153.289
								122.302	49.3082	122.301	152.993
								122.402	49.8333	122.401	152.647
								122.504	50.4309	122.5	152.464
								122.602	51.0547	122.604	152.223
								122.703	51.6666	122.703	152.014
								122.802	52.1535	122.803	151.821
								122.903	52.6167	122.902	151.529
								123.002	52.9232	123.002	151.336
								123.101	53.1838	123.101	151.138
								123.203	53.4396	123.2	150.897
								123.303	53.9672	123.304	150.69
								123.402	54.7801	123.403	150.457
								123.503	55.7808	123.503	150.202
								123.602	56.7147	123.602	150.053
								123.704	57.6952	123.701	149.823
								123.803	58.5781	123.8	149.626
								123.901	59.535	123.904	149.369
								124.002	60.4117	124.003	149.122
								124.101	61.2404	124.102	149.031
								124.2	61.9972	124.202	148.799
								124.304	62.8398	124.301	148.647
								124.402	63.4779	124.4	148.365
								124.501	64.1014	124.503	148.097
								124.602	64.5097	124.603	147.893
								124.702	64.7065	124.702	147.799
								124.803	64.7651	124.801	147.481
								124.903	64.6968	124.9	147.263
								125	64.516	125.003	147.067
								125.104	64.2552	125.103	146.772
								125.202	63.9	125.202	146.567
								125.302	63.5024	125.301	146.439
								125.401	62.9623	125.404	146.333
								125.504	62.3388	125.503	146.008
								125.602	61.7205	125.602	145.773
								125.701	60.9778	125.701	145.659
								125.802	60.2296	125.804	145.453
								125.902	59.5252	125.903	145.288
								126.001	58.8948	126.002	145.157
								126.103	58.3882	126.101	144.89
								126.2	58.0386	126.204	144.763
								126.3	58.0273	126.303	144.607
								126.404	58.0947	126.402	144.456
								126.501	58.0857	126.501	144.234
								126.601	58.1298	126.604	144.087
								126.7	58.1733	126.702	143.916
								126.802	58.2796	126.801	143.797
								126.902	58.4654	126.9	143.52
								127.001	58.7159	127.003	143.247
								127.103	59.0376	127.102	143.12
								127.202	59.5139	127.201	142.889
								127.301	60.0548	127.304	142.674
								127.403	60.708	127.402	142.48
								127.501	61.3944	127.501	142.355
								127.602	62.0378	127.604	142.14
								127.703	62.5585	127.703	141.963
								127.803	62.972	127.801	141.81
								127.901	63.1905	127.904	141.551
								128.003	63.2109	128.003	141.339
								128.101	63.0905	128.101	141.176
								128.203	62.792	128.204	140.99
								128.301	62.4955	128.303	140.808
								128.403	62.2075	128.401	140.599
								128.503	61.8707	128.504	140.408
								128.601	61.4337	128.603	140.208
								128.703	60.9084	128.701	140.024
								128.801	60.321	128.804	139.846
								128.903	59.6797	128.902	139.609
								129.001	59.08	129.001	139.499
								129.104	58.507	129.103	139.326
								129.202	57.9843	129.202	139.098
								129.304	57.529	129.3	138.901
								129.402	57.1757	129.403	138.744
								129.5	56.9113	129.501	138.568
								129.603	56.7745	129.604	138.406
								129.701	56.7182	129.702	138.217
								129.804	56.7631	129.801	138.07
								129.902	56.9034	129.903	137.843
								130.001	57.1646	130.001	137.662
								130.103	57.5473	130.104	137.506
								130.202	57.9535	130.202	137.345
								130.304	58.4714	130.3	137.138
								130.403	58.896	130.402	136.992
								130.501	59.2953	130.501	136.788
								130.604	59.4829	130.603	136.659
								130.701	59.5573	130.701	136.474
								130.803	59.6264	130.803	136.318
								130.903	59.7973	130.901	136.162
								131.003	60.1211	131.004	135.94
								131.103	60.5548	131.102	135.785
								131.204	61.178	131.204	135.592
								131.301	61.8659	131.302	135.455
								131.401	62.5118	131.4	135.275
								131.501	63.1633	131.502	135.064
								131.6	63.8415	131.6	134.876
								131.703	64.4399	131.702	134.69
								131.802	64.7939	131.801	134.567
								131.903	64.9232	131.903	134.413
								132	64.8951	132.001	134.208
								132.101	64.8641	132.103	133.959
								132.202	64.7823	132.201	133.782
								132.301	64.6554	132.303	133.637
								132.401	64.4091	132.401	133.478
								132.504	64.0947	132.503	133.284
								132.603	63.74	132.601	133.153
								132.701	63.3885	132.703	132.944
								132.803	63.0477	132.801	132.769
								132.904	62.8171	132.903	132.588
								133.001	62.5031	133.001	132.445
								133.102	62.0981	133.102	132.234
								133.202	61.7234	133.2	132.03
								133.302	61.3764	133.302	131.816
								133.402	61.0575	133.4	131.711
								133.502	60.8052	133.502	131.578
								133.601	60.6282	133.604	131.339
								133.7	60.5837	133.702	131.221
								133.803	60.6655	133.804	131.053
								133.902	60.8053	133.902	130.883
								134	60.9366	134.004	130.613
								134.103	61.1235	134.102	130.482
								134.201	61.4626	134.204	130.315
								134.303	61.9991	134.301	130.132
								134.401	62.6647	134.403	129.924
								134.503	63.6594	134.501	129.852
[truncated: 725 more rows]
